# Supplementary material for: Spatial distribution of three ARGONAUTEs regulates the anther phasiRNA pathway
Source: Nat Commun. 2023 Jun 7;14:3333. doi: 10.1038/s41467-023-38881-z (PMC10247740; doi:10.1038/s41467-023-38881-z)
Supplement: Supplementary file 4 — Supplementary Dataset 1 [file 41467_2023_38881_MOESM4_ESM.xlsx]

## Sheet: Sheet1
Supplementary Data 1. Transcriptome from anthers of WT or ago1b ago1d.
	WT_1	WT_2	WT_3	ago1b ago1d_1	ago1b ago1d_2
Input reads	73010204	82720465	85450165	88084259	79587484
Alignment rate (%)	92.67%	0.9444	97.07%	95.64%	96.78%
