# Supplementary material for: Spatial distribution of three ARGONAUTEs regulates the anther phasiRNA pathway
Source: Nat Commun. 2023 Jun 7;14:3333. doi: 10.1038/s41467-023-38881-z (PMC10247740; doi:10.1038/s41467-023-38881-z)
Supplement: Supplementary file 5 — Supplementary Dataset 2 [file 41467_2023_38881_MOESM5_ESM.xlsx]

## Sheet: Sheet1
Supplementary Data 2. Developmental stages of anthers
Stage	Anther (mm)	Inflorescence (mm)	Germ cell development	Anther wall development
stage 1	0.4–0.5	2.0-2.5	Premeiotic S-phase	Four layers (Ep, En, Mi, Ta)
stage 2	0.5–0.6	2.5–3.5	Leptotene–zygotene	Four layers (Ep, En, Mi, Ta)
stage 3	0.6–0.7	3.0–4.0	Pachytene–diplotene	Four layers (Ep, En, Mi, Ta)
stage 4	0.7	3.0–4.0	Meiotic division	Ta differentiation
stage 5	0.8–0.9	5.0–6.0	Microspore	Ta programmed cell death Mi disappearance
stage 6	0.9–1.0	7.01	Bicellular pollen	Ta degeneration
Ep: epidermis; En: endothecium; Mi: middle layer; Ta: tapetum
