# Supplementary material for: Spatial distribution of three ARGONAUTEs regulates the anther phasiRNA pathway
Source: Nat Commun. 2023 Jun 7;14:3333. doi: 10.1038/s41467-023-38881-z (PMC10247740; doi:10.1038/s41467-023-38881-z)
Supplement: Supplementary file 6 — Supplementary Dataset 3 [file 41467_2023_38881_MOESM6_ESM.xlsx]

## Sheet: Sheet1
Supplementary Data 3. Mass spectrometry of IP fractions with anti-AGO1b (rabbit), AGO1d (rabbit), and AGO1d (mouse)
Accession	Description	Gene Symbol	Coverage [%]	# Peptides	# PSMs	# Unique Peptides	Abundance (normalized): AGO1b(rabbit)-IP	Abundance (normalized): AGO1d(rabbit)-IP	Abundance (normalized): AGO1d (Mouse)-IP
Q7XSA2	Protein argonaute 1B	Os04g0566500; LOC9270411	48	46	354	23	1.7454e+08	2.16892e+07	3.67486e+06
Q5Z5B2	Protein argonaute 1D	Os06g0729300; LOC4342138	41	49	296	31	6.5675e+07	5.69039e+08	2.29386e+07
