# Supplementary material for: Spatial distribution of three ARGONAUTEs regulates the anther phasiRNA pathway
Source: Nat Commun. 2023 Jun 7;14:3333. doi: 10.1038/s41467-023-38881-z (PMC10247740; doi:10.1038/s41467-023-38881-z)
Supplement: Supplementary file 7 — Supplementary Dataset 4 [file 41467_2023_38881_MOESM7_ESM.xlsx]

## Sheet: Sheet1
Supplementary Data 4. Small RNAs deep-sequenced and mapped on the rice genome
	preAGO1d-RIP	AGO1d-RIP	AGO1d-RIP	AGO1d-RIP	AGO1d-RIP	AGO1b-RIP	AGO1b-RIP
Input reads	520461	33182452	22117423	32134405	30905364	28682262	28709800
Mapped (IRGSP1.0)	255922	26966392	17915194	25916755	26195279	23578916	23944844
