# Supplementary material for: Spatial distribution of three ARGONAUTEs regulates the anther phasiRNA pathway
Source: Nat Commun. 2023 Jun 7;14:3333. doi: 10.1038/s41467-023-38881-z (PMC10247740; doi:10.1038/s41467-023-38881-z)
Supplement: Supplementary file 8 — Supplementary Dataset 5 [file 41467_2023_38881_MOESM8_ESM.xlsx]

## Sheet: Sheet1
Supplementary Data 5. The 21-nt phasiRNA clusters in AGO1b-RIP fractions
Name	P-value*	Chr	Start	End	Phasi ratio	AGO1b-21phasiRNA_1	AGO1b-21phasiRNA_2
Phas-1	1e-07	1	2231074	2231366	0.98	1133	1328
Phas-2	1e-07	1	2238890	2239161	0.99	1113	1136
Phas-3	1e-07	1	2239679	2240202	0.99	22412	23063
Phas-4	1e-07	1	2240535	2240974	0.97	3699	4008
Phas-6	1e-07	1	2244154	2244656	0.98	19643	23756
Phas-7	1e-07	1	2312918	2313252	0.99	10550	11474
Phas-8	1e-07	1	2314782	2315116	0.99	11603	13267
Phas-9	1e-07	1	2317262	2317596	0.98	3723	4455
Phas-10	5e-07	1	2319092	2319636	0.98	7533	7590
Phas-11	1e-07	1	2319960	2320273	0.98	8761	10930
Phas-12	1e-07	1	2324306	2324568	0.98	1722	1871
Phas-13	1e-07	1	2325471	2325868	0.99	9196	9594
Phas-14	1e-07	1	2327575	2328014	0.98	2869	3967
Phas-15	1e-07	1	2329074	2329681	0.97	24301	22634
Phas-16	1e-07	1	2330481	2330794	0.99	7657	9191
Phas-18	1e-07	1	2332859	2333235	0.99	12453	12351
Phas-19	1e-07	1	2333896	2334272	0.99	3072	3328
Phas-20	1e-07	1	2334854	2335314	0.98	33535	37613
Phas-21	1e-07	1	2342025	2342422	0.99	8785	10921
Phas-22	1e-07	1	2343012	2343346	0.99	6911	9216
Phas-23	1e-07	1	2345866	2346263	0.98	36904	42999
Phas-24	1e-07	1	2347150	2347547	0.98	13917	14796
Phas-25	1e-07	1	2347941	2348464	0.98	36395	38111
Phas-26	1e-07	1	2349157	2349407	0.98	12388	13829
Phas-31	1e-07	1	14156140	14156454	0.97	5308	5540
Phas-32	1e-07	1	14204989	14205218	1	664	1015
Phas-37	1e-07	1	19140465	19140778	0.99	4391	5139
Phas-38	1e-07	1	19144828	19145330	0.98	16555	17304
Phas-39	1e-07	1	20077119	20077264	0.95	4467	5324
Phas-41	5e-07	1	20083185	20083414	0.98	3396	3081
Phas-42	1e-07	1	20084463	20085121	0.99	6890	6824
Phas-43	1e-07	1	20086160	20086494	0.99	1799	1814
Phas-44	5e-07	1	20089373	20089656	0.99	4251	4742
Phas-47	1e-07	1	20404494	20404828	0.98	1343	1795
Phas-48	1e-07	1	20418066	20418379	0.99	23770	26557
Phas-49	1e-07	1	20421158	20421492	0.97	1289	1320
Phas-50	1e-07	1	20452586	20453130	0.98	6772	7248
Phas-51	1e-07	1	20455405	20455655	0.97	3246	3382
Phas-52	1e-07	1	20457596	20458191	0.99	2530	2333
Phas-53	1e-07	1	20462656	20462990	0.99	4881	5186
Phas-58	1e-07	1	34219181	34219725	0.98	3384	3236
Phas-59	1e-07	1	34222218	34222699	0.97	12019	13377
Phas-60	1e-07	1	34224628	34224983	0.99	5541	7043
Phas-61	1e-07	1	34225959	34226209	0.98	1718	1699
Phas-63	1e-07	1	34227269	34227645	0.98	16650	22831
Phas-64	1e-07	1	34229043	34229482	0.99	27071	26742
Phas-65	1e-07	1	34230813	34231000	1	561	761
Phas-66	1e-07	1	34231553	34231803	0.98	2183	2131
Phas-67	1e-07	1	34254360	34254610	0.98	7697	7614
Phas-68	1e-07	1	34256823	34257304	0.99	39826	40740
Phas-69	1e-07	1	34261976	34262478	0.99	4428	4741
Phas-70	1e-07	1	34278592	34278989	0.99	2000	2288
Phas-71	1e-07	1	34281623	34281978	0.98	4008	4184
Phas-72	1e-07	1	34285404	34285780	0.98	4928	5114
Phas-73	1e-07	1	34287370	34287662	0.99	16208	13215
Phas-74	1e-07	1	34289607	34289941	0.99	16732	15578
Phas-75	1e-07	1	34291032	34291576	0.99	20112	20700
Phas-78	5e-07	1	38528324	38528532	0.99	1721	2005
Phas-79	5e-07	1	39681846	39682117	1	538	753
Phas-81	1e-07	2	1486814	1487253	0.98	13767	13537
Phas-82	1e-07	2	1487532	1487803	0.98	7016	10071
Phas-83	1e-07	2	1488312	1488772	0.99	798	955
Phas-84	5e-07	2	1489924	1490153	1	1952	1992
Phas-85	1e-07	2	1494754	1495214	0.98	18947	15899
Phas-86	1e-07	2	1498528	1498925	0.98	4119	4766
Phas-87	1e-07	2	1514598	1514932	0.99	10653	9521
Phas-88	1e-06	2	1516766	1517016	0.98	7473	5970
Phas-89	1e-07	2	1517946	1518343	0.97	3700	3704
Phas-90	1e-07	2	1520054	1520451	0.98	8979	8206
Phas-91	1e-07	2	1522748	1523229	0.99	3770	4601
Phas-92	1e-07	2	1523682	1523932	0.99	3655	4225
Phas-93	1e-07	2	1527334	1527731	0.98	11072	12970
Phas-94	1e-07	2	1528471	1528931	0.98	19879	21400
Phas-95	1e-07	2	1530432	1530955	0.99	31101	27113
Phas-96	1e-07	2	1531373	1531812	0.99	34028	29156
Phas-102	1e-07	2	10561969	10562177	0.99	1379	1738
Phas-103	1e-07	2	10565420	10565691	0.98	9139	9631
Phas-104	1e-07	2	10566683	10567227	0.98	2104	2443
Phas-105	1e-07	2	10611914	10612227	0.97	3270	4338
Phas-107	1e-07	2	10616607	10617046	0.99	9726	7671
Phas-108	1e-07	2	10619503	10619942	0.98	6963	6332
Phas-109	1e-07	2	10620841	10621280	0.99	10554	8796
Phas-110	1e-07	2	10628101	10628498	0.98	624	711
Phas-111	1e-07	2	10630140	10630474	0.98	998	1179
Phas-112	1e-07	2	10630800	10631428	0.99	7009	8961
Phas-113	1e-07	2	10642356	10642879	0.98	7021	8269
Phas-114	1e-07	2	10644749	10645020	0.98	975	1557
Phas-116	1e-07	2	10654490	10654929	0.98	14278	15235
Phas-117	1e-07	2	10676024	10676610	0.99	2806	2751
Phas-118	1e-07	2	12243909	12244159	0.99	7582	7530
Phas-119	1e-07	2	12250893	12251311	0.98	3403	4201
Phas-120	1e-07	2	12272936	12273417	0.99	4460	4051
Phas-121	1e-07	2	12274726	12274976	0.99	1490	1708
Phas-122	1e-07	2	12290976	12291394	0.98	6321	7319
Phas-124	1e-07	2	12296416	12296792	0.98	27178	34916
Phas-125	5e-07	2	12298392	12298621	0.99	3497	3414
Phas-126	1e-07	2	12299813	12300168	0.99	1583	1656
Phas-128	1e-07	2	15776860	15777131	0.99	1096	1156
Phas-129	1e-07	2	15792461	15792711	0.99	1985	1613
Phas-130	1e-07	2	15795713	15796026	0.98	3908	3987
Phas-131	1e-07	2	15808270	15808604	0.96	3093	3336
Phas-132	1e-07	2	15821533	15822014	0.98	761	851
Phas-133	1e-07	2	16557981	16558420	0.98	2482	3063
Phas-134	1e-07	2	16559227	16559624	0.99	5460	7241
Phas-135	1e-07	2	16560030	16560259	0.98	1417	1372
Phas-136	1e-07	2	16566144	16566709	0.99	4189	6424
Phas-137	1e-07	2	16567042	16567418	0.99	2040	2533
Phas-138	1e-07	2	16568776	16569194	0.99	3329	4395
Phas-139	1e-07	2	16570229	16570563	0.99	1830	2053
Phas-140	1e-07	2	16573376	16573710	0.99	1125	1124
Phas-141	1e-07	2	16577864	16578718	0.98	5534	5792
Phas-142	1e-07	2	16579814	16580169	1	756	793
Phas-144	1e-07	2	16596594	16597201	0.99	8764	7980
Phas-146	1e-07	2	20200295	20201263	0.98	20449	24196
Phas-147	1e-07	2	20202083	20202291	0.99	663	734
Phas-148	1e-07	2	20246768	20247249	0.99	2761	3104
Phas-149	1e-07	2	20248399	20248880	0.99	1790	1836
Phas-150	1e-07	2	20250057	20250370	0.96	1591	1723
Phas-152	1e-07	2	20252679	20253181	0.98	16532	12641
Phas-153	1e-07	2	20253838	20254235	0.99	1828	1869
Phas-154	1e-07	2	20257111	20257508	0.99	2055	1830
Phas-155	1e-07	2	20259469	20260013	0.99	30027	28224
Phas-156	1e-07	2	20262070	20262467	0.99	2110	2245
Phas-158	1e-07	2	20266880	20267256	0.99	8142	7436
Phas-159	1e-07	2	20270848	20271119	0.98	4783	5311
Phas-160	1e-07	2	20272805	20273349	0.98	5780	4873
Phas-161	1e-07	2	20274861	20275372	0.98	5288	4717
Phas-162	1e-07	2	20276348	20276871	0.99	2640	2986
Phas-163	1e-06	2	20277804	20278033	0.99	2632	3092
Phas-164	1e-07	2	20281812	20282104	0.98	2643	2786
Phas-165	1e-07	2	20284997	20285373	0.99	3225	3014
Phas-166	1e-07	2	20298279	20298697	0.98	4625	4932
Phas-167	1e-07	2	20301891	20302267	1	604	721
Phas-168	1e-07	2	20305781	20306220	0.99	6769	5716
Phas-169	1e-07	2	20308769	20309404	0.99	6367	7505
Phas-170	5e-07	2	20310107	20310567	0.98	22290	22531
Phas-171	5e-06	2	20311455	20311663	0.99	653	687
Phas-172	1e-07	2	20322647	20323317	0.98	13157	13027
Phas-173	1e-07	2	20327466	20327821	0.98	2275	2515
Phas-174	1e-06	2	20328939	20329168	1	412	382
Phas-175	1e-07	2	20332409	20332983	0.99	5833	5626
Phas-176	1e-07	2	20334120	20334580	0.99	13082	12082
Phas-177	1e-07	2	20335713	20336215	1	1280	997
Phas-179	1e-07	2	20343849	20344015	0.99	14644	15902
Phas-181	1e-07	2	20347291	20347772	0.98	7758	8698
Phas-182	1e-07	2	20349431	20349681	0.99	4550	5223
Phas-183	1e-07	2	20350063	20350439	0.99	1867	2390
Phas-184	1e-07	2	20351462	20351880	0.98	5760	6375
Phas-185	5e-06	2	20352146	20352375	0.98	2738	2744
Phas-187	1e-07	2	20353170	20353504	1	653	637
Phas-188	5e-07	2	20356896	20357125	0.96	413	615
Phas-189	1e-07	2	20358251	20358753	0.98	7184	7505
Phas-190	1e-07	2	20360542	20360960	0.99	16904	19912
Phas-191	1e-07	2	20363519	20364000	0.98	12533	10803
Phas-192	1e-07	2	20393696	20394072	0.98	5277	6473
Phas-193	1e-07	2	20396697	20397199	0.99	30896	36621
Phas-194	1e-07	2	20397941	20398317	0.99	4355	5197
Phas-195	1e-07	2	20403812	20404272	0.98	25101	25002
Phas-196	1e-07	2	20419313	20419752	0.98	4144	5122
Phas-197	1e-07	2	22829470	22829846	0.98	3596	3646
Phas-198	1e-07	2	22834030	22834448	0.98	14773	11533
Phas-200	1e-07	2	22839961	22840568	0.97	16233	16093
Phas-201	1e-07	2	22845713	22846194	0.98	11516	9584
Phas-202	1e-07	2	22847529	22847863	0.99	624	744
Phas-203	1e-07	2	22849371	22850003	0.99	8350	6321
Phas-204	1e-07	2	22852085	22852377	0.99	11922	10068
Phas-206	1e-07	2	22854778	22855259	0.99	621	722
Phas-207	1e-07	2	22856494	22856975	0.98	2269	2164
Phas-208	1e-07	2	22858204	22858748	0.98	22876	22369
Phas-209	1e-07	2	22859592	22860052	0.99	5792	5644
Phas-210	1e-07	2	22860871	22861373	0.99	24973	26083
Phas-211	1e-07	2	22864218	22864594	0.99	10889	10207
Phas-214	1e-07	2	34457210	34457691	1	356	456
Phas-217	1e-07	3	18585701	18586245	0.99	33203	36810
Phas-218	1e-07	3	18586805	18587400	0.98	12562	15977
Phas-219	1e-07	3	18588175	18589166	0.98	19107	18467
Phas-220	1e-07	3	18591322	18591698	0.99	1821	2592
Phas-221	1e-07	3	18594336	18594869	0.98	5148	5365
Phas-222	1e-07	3	18595506	18596092	0.99	699	633
Phas-225	5e-07	3	26774489	26774718	0.99	1487	1593
Phas-226	1e-07	3	26833830	26834269	0.98	2392	3307
Phas-228	1e-07	3	26837712	26838109	0.99	2211	3024
Phas-229	1e-07	3	26838577	26839109	0.98	7356	7650
Phas-230	1e-07	3	26839570	26839946	0.98	3741	3919
Phas-231	1e-07	3	26841260	26841792	0.96	3273	3474
Phas-232	1e-07	3	26846571	26847010	1	906	1000
Phas-233	1e-07	3	26848873	26849312	0.99	14503	13394
Phas-234	1e-07	3	26851414	26851790	0.99	70268	63201
Phas-235	1e-07	3	26852932	26853392	0.99	726	967
Phas-236	1e-07	3	26855145	26855647	0.99	9684	10132
Phas-237	1e-07	3	26856827	26857077	0.98	913	1280
Phas-238	1e-07	3	26859581	26859957	0.98	10320	10377
Phas-239	1e-07	3	26861824	26862116	0.98	2321	2284
Phas-240	1e-07	3	27554953	27556143	0.99	3292	4166
Phas-241	1e-07	3	27557888	27558930	0.98	3033	3762
Phas-242	1e-07	3	27559969	27560261	0.99	3457	3341
Phas-243	1e-07	3	27560839	27561152	0.99	758	950
Phas-244	1e-07	3	27563839	27564207	0.98	4413	5398
Phas-245	1e-07	3	27564931	27565507	0.98	8070	9906
Phas-246	1e-07	3	27566987	27567342	0.99	9028	8696
Phas-247	1e-07	3	27569307	27569515	0.97	3077	4277
Phas-248	1e-07	3	27572321	27572550	0.99	1764	2361
Phas-249	1e-07	3	27574125	27574836	0.98	9501	12062
Phas-250	1e-07	3	27575498	27575977	0.99	4041	4523
Phas-252	1e-07	3	27580050	27580384	0.99	2919	3546
Phas-253	1e-07	3	27624647	27625002	0.98	6559	6329
Phas-254	1e-07	3	27632160	27632557	0.99	4929	4600
Phas-255	1e-07	3	27633954	27634268	0.98	20994	15340
Phas-256	1e-07	3	27635702	27636162	0.99	10074	10183
Phas-257	1e-07	3	27639840	27640237	0.98	5560	6737
Phas-258	1e-07	3	27640967	27641448	0.98	2274	3432
Phas-259	1e-07	3	27641961	27642211	0.99	1472	1848
Phas-260	1e-07	3	32274774	32275276	0.99	3813	4028
Phas-261	1e-07	3	32276178	32276680	0.99	12889	11463
Phas-262	1e-07	3	32277112	32277488	0.99	4812	4829
Phas-263	1e-07	3	32277948	32278282	0.98	3783	4625
Phas-264	1e-07	3	32278766	32279163	0.98	10406	12276
Phas-265	1e-07	3	32280043	32280419	0.99	5843	5995
Phas-266	1e-07	3	32280866	32281032	0.99	326	352
Phas-267	1e-07	3	32293075	32293430	0.99	5754	4334
Phas-268	1e-07	3	32294091	32294593	0.98	9080	9459
Phas-269	1e-07	3	32295845	32296452	0.99	2428	3218
Phas-270	1e-07	3	32297103	32297416	0.99	4288	4097
Phas-271	1e-07	3	32298209	32298522	0.99	13005	14029
Phas-272	1e-07	3	32299795	32300297	0.99	3550	3494
Phas-273	1e-07	3	32301921	32302381	0.98	2185	2499
Phas-274	1e-07	3	32302969	32303198	0.98	832	951
Phas-275	1e-07	3	32305149	32306186	0.98	10849	11666
Phas-276	1e-07	3	32305191	32305336	0.98	2417	2089
Phas-278	1e-07	3	32457638	32458325	1	1336	1333
Phas-281	1e-07	3	32477464	32478179	0.97	6733	6721
Phas-282	1e-07	3	32484858	32485150	0.99	2495	2400
Phas-283	1e-07	3	32487382	32487997	0.99	26651	24290
Phas-284	1e-07	3	32494746	32495101	0.98	8865	9776
Phas-285	1e-07	3	32495898	32496274	0.99	11867	12341
Phas-286	1e-07	3	32497122	32497540	0.97	11916	9948
Phas-287	1e-07	3	32498492	32499057	0.98	20291	21865
Phas-290	1e-07	3	32503526	32503839	0.98	6524	6676
Phas-291	1e-07	3	32505602	32506083	0.98	20310	21738
Phas-292	1e-07	3	32507474	32507745	0.98	40897	42908
Phas-293	1e-07	3	32508362	32508738	0.99	19183	18043
Phas-294	1e-07	3	32511880	32512193	0.99	809	1113
Phas-295	1e-07	3	32512599	32513122	0.99	10461	9854
Phas-299	1e-07	4	11588933	11589225	0.99	999	1083
Phas-300	1e-07	4	11592674	11593092	0.99	3418	3828
Phas-301	1e-07	4	12675236	12675528	0.99	2673	2878
Phas-302	1e-07	4	12679317	12679819	0.99	4799	4706
Phas-303	5e-06	4	12685221	12685408	0.98	3896	3544
Phas-306	1e-07	4	12696346	12696638	0.98	402	495
Phas-308	1e-07	4	12914663	12915039	0.99	892	1170
Phas-310	1e-07	4	12964836	12965380	0.99	3887	5237
Phas-311	1e-07	4	12969894	12970249	0.99	2042	2009
Phas-312	1e-07	4	12974810	12975228	0.97	2400	2422
Phas-313	1e-07	4	12978024	12978442	0.99	916	1006
Phas-314	5e-06	4	12979524	12979795	0.98	758	707
Phas-317	1e-07	4	13083575	13083888	0.98	581	662
Phas-318	1e-07	4	13113208	13113437	0.98	18076	16924
Phas-319	1e-07	4	13114398	13114627	0.96	8229	8500
Phas-320	5e-07	4	13122592	13122863	0.99	764	776
Phas-321	1e-07	4	13123780	13124093	0.99	2931	3504
Phas-322	1e-07	4	13137169	13137482	0.99	15474	15209
Phas-323	1e-07	4	13150635	13151032	0.99	2182	2275
Phas-324	1e-07	4	13151511	13151992	0.98	11939	12199
Phas-325	1e-07	4	13153705	13154060	0.99	958	709
Phas-326	1e-07	4	13156992	13157221	0.99	690	781
Phas-327	1e-07	4	13157265	13157515	0.98	6945	6646
Phas-328	1e-07	4	13164302	13164594	0.98	5312	5784
Phas-329	1e-07	4	13166534	13166763	0.98	1296	1313
Phas-330	1e-07	4	13168630	13169132	0.99	10466	10819
Phas-331	1e-07	4	13170324	13170574	0.99	4438	4208
Phas-332	1e-07	4	13253737	13253966	0.99	3659	3761
Phas-333	1e-07	4	13254321	13254823	0.99	623	809
Phas-334	1e-07	4	13271959	13272293	0.98	2540	2680
Phas-335	1e-07	4	13281638	13281888	0.98	2940	2583
Phas-337	1e-07	4	13311805	13312139	0.99	9616	9355
Phas-338	1e-07	4	13316072	13316511	0.99	2877	2825
Phas-339	1e-07	4	13332045	13332253	0.99	957	875
Phas-340	5e-07	4	13341007	13341257	0.95	1325	1714
Phas-341	1e-07	4	13355369	13355766	0.98	1915	2509
Phas-342	1e-06	4	13356466	13356737	0.96	3100	2357
Phas-343	1e-07	4	13358729	13359231	0.98	2089	2714
Phas-345	1e-07	4	13393375	13393814	0.99	5198	5452
Phas-346	1e-07	4	13394843	13395303	0.98	3402	2817
Phas-347	1e-07	4	14190221	14190450	0.99	4648	5862
Phas-348	1e-07	4	14217852	14218102	0.98	5641	5300
Phas-349	1e-07	4	14221115	14221533	0.98	18027	18628
Phas-350	1e-07	4	14223578	14223933	0.99	599	724
Phas-351	1e-07	4	14267592	14268052	0.99	5887	7022
Phas-352	1e-07	4	14271982	14272295	0.98	4588	5303
Phas-353	1e-06	4	14279521	14279750	0.97	3572	4383
Phas-354	5e-06	4	14283564	14283940	0.98	526	761
Phas-355	1e-07	4	14286008	14287346	0.98	21778	25742
Phas-356	1e-07	4	14287096	14287430	0.98	18495	20785
Phas-357	1e-07	4	14289388	14289659	0.99	4324	4314
Phas-359	1e-07	4	14290786	14291246	0.99	28684	27033
Phas-361	1e-07	4	14293042	14293376	0.98	5641	5953
Phas-362	1e-07	4	14295497	14295747	0.99	4712	6272
Phas-363	1e-07	4	14298545	14298900	0.99	9375	10556
Phas-364	1e-07	4	14303787	14304197	0.98	2538	2683
Phas-365	1e-07	4	14326792	14327189	0.98	7816	11275
Phas-366	1e-07	4	14328338	14328651	0.99	5352	5438
Phas-367	1e-07	4	14337413	14337789	0.99	3389	4636
Phas-368	5e-06	4	14341211	14341461	0.99	18927	17429
Phas-369	1e-07	4	14343845	14344200	0.98	3229	5100
Phas-370	1e-07	4	14346421	14346692	0.99	2656	2519
Phas-371	1e-07	4	14350894	14351270	0.98	3986	3849
Phas-372	1e-07	4	14356112	14356666	0.99	9874	11940
Phas-373	1e-07	4	14369942	14370297	0.99	10474	11172
Phas-374	1e-07	4	14371664	14371914	0.98	3067	3890
Phas-375	1e-07	4	14373773	14374317	0.99	6896	7684
Phas-378	1e-07	4	14475129	14475505	0.98	3012	3409
Phas-379	1e-07	4	14480870	14481162	0.99	1576	1669
Phas-382	1e-07	4	14554127	14554377	0.98	7220	7933
Phas-383	1e-07	4	14556304	14556596	0.98	2967	4194
Phas-384	1e-07	4	14565254	14565714	0.98	6856	6534
Phas-385	5e-06	4	14589218	14589792	0.99	1704	2328
Phas-387	1e-07	4	14601224	14601558	0.98	6014	8126
Phas-388	1e-07	4	14601877	14602232	0.99	7082	6877
Phas-389	1e-07	4	14605559	14605914	0.96	3309	3295
Phas-390	1e-07	4	14617918	14618210	0.99	3201	2941
Phas-391	1e-07	4	14621077	14621285	0.99	2397	2596
Phas-392	1e-07	4	14621793	14622211	0.99	2128	2406
Phas-393	1e-07	4	14633158	14633450	0.98	16249	13594
Phas-395	1e-07	4	14638166	14638458	0.98	10254	10400
Phas-396	1e-07	4	14638883	14639364	0.98	8750	8723
Phas-397	1e-07	4	14642507	14642925	0.98	7606	10065
Phas-398	1e-07	4	14648007	14648583	0.98	13738	13635
Phas-400	1e-07	4	14652750	14653189	0.99	2851	3075
Phas-401	1e-07	4	14660188	14660396	0.99	6314	7074
Phas-404	1e-07	4	14668739	14669283	0.98	19604	20475
Phas-405	1e-07	4	14685225	14685643	0.98	8852	10332
Phas-406	1e-07	4	14723714	14724006	0.99	14724	14401
Phas-407	5e-06	4	14727366	14727742	0.99	680	724
Phas-408	1e-07	4	14731542	14731834	0.98	5369	5633
Phas-411	1e-07	4	14875739	14876031	0.99	1099	1547
Phas-412	1e-07	4	14881203	14881453	0.98	7880	9471
Phas-413	1e-07	4	14885177	14885511	0.99	1851	1878
Phas-414	5e-06	4	14900889	14901223	0.99	2927	3694
Phas-415	1e-07	4	14902713	14903005	0.99	10307	10882
Phas-416	1e-07	4	14916634	14917167	0.99	9761	11852
Phas-417	1e-07	4	14922056	14922432	0.98	3421	3300
Phas-418	1e-07	4	14926638	14926909	0.99	2656	2519
Phas-419	1e-07	4	14929132	14929382	0.99	4196	6088
Phas-420	5e-06	4	14931900	14932150	0.99	18827	17309
Phas-421	1e-07	4	14935572	14935948	0.98	1392	1965
Phas-422	1e-07	4	14944574	14944929	0.98	5177	5219
Phas-423	5e-06	4	14951630	14951922	0.98	6832	9848
Phas-424	1e-07	4	14987406	14987816	0.98	2538	2683
Phas-425	1e-07	4	14992703	14993058	0.99	9375	10556
Phas-426	1e-07	4	14995852	14996102	0.99	4712	6272
Phas-427	1e-07	4	14998222	14998556	0.98	5641	5953
Phas-429	1e-07	4	15000352	15000812	0.99	28676	27025
Phas-431	1e-07	4	15001939	15002315	0.98	4343	4339
Phas-432	1e-07	4	15004169	15004503	0.98	18495	20785
Phas-433	1e-07	4	15004253	15005591	0.98	21778	25742
Phas-436	1e-07	4	15019315	15019628	0.98	4588	5303
Phas-437	1e-07	4	15023558	15024018	0.99	5839	6986
Phas-439	1e-07	4	15116424	15116779	0.98	7902	8814
Phas-440	1e-07	4	15130222	15130451	0.98	2447	2382
Phas-441	1e-07	4	15172739	15173136	0.99	7016	6074
Phas-442	1e-07	4	15174806	15175298	0.98	13408	12911
Phas-443	1e-07	4	15180636	15181054	0.98	7775	10302
Phas-444	1e-07	4	15184241	15184743	0.99	5545	6189
Phas-445	5e-07	4	15185212	15185441	0.99	6024	5340
Phas-446	5e-07	4	15188591	15188904	0.98	6580	6482
Phas-447	1e-07	4	15190123	15190562	0.98	16271	13603
Phas-448	1e-06	4	15205645	15205874	0.99	1696	2335
Phas-449	1e-07	4	15207808	15208100	0.97	2529	2487
Phas-450	1e-07	4	15222691	15222899	0.98	6032	8116
Phas-451	1e-05	4	15223514	15223701	0.99	6913	6670
Phas-452	1e-07	4	15227093	15227385	0.95	2858	2770
Phas-453	1e-07	4	15252520	15252812	0.99	3197	2959
Phas-454	1e-07	4	15255632	15255882	0.99	3098	3261
Phas-455	1e-07	4	15256390	15256808	0.99	2128	2406
Phas-456	1e-07	4	15265376	15265647	0.98	6103	5584
Phas-457	1e-07	4	15272342	15272634	0.98	2986	4210
Phas-458	1e-07	4	15274280	15274551	0.98	7205	7933
Phas-462	1e-07	4	17115995	17116287	0.99	821	963
Phas-463	1e-07	4	17130892	17131079	0.98	967	954
Phas-465	1e-07	4	17196319	17196569	0.99	9596	11718
Phas-466	1e-07	4	17199955	17200352	0.99	10579	15985
Phas-467	1e-07	4	17211152	17211486	0.99	70530	74829
Phas-468	1e-07	4	17212297	17212526	0.98	1683	1764
Phas-470	1e-07	4	17214770	17215251	0.99	1511	1465
Phas-471	1e-07	4	17216625	17216980	0.99	13625	14839
Phas-472	1e-07	4	17219660	17219931	0.99	3386	3969
Phas-473	1e-07	4	17226492	17226763	0.97	4209	5130
Phas-475	1e-07	4	17233090	17233382	0.98	12613	10744
Phas-476	1e-07	4	17241685	17242145	0.99	4768	5213
Phas-477	1e-07	4	17244189	17244565	0.98	14901	14784
Phas-478	1e-07	4	17245566	17245837	0.99	3085	4464
Phas-479	1e-07	4	17248273	17248649	0.98	8549	7924
Phas-480	1e-07	4	17250290	17250729	0.99	5639	7037
Phas-482	1e-07	4	17341723	17342120	0.99	6555	7091
Phas-483	1e-07	4	17355596	17355783	0.99	1643	2271
Phas-484	1e-07	4	17363357	17363691	0.99	3388	3891
Phas-485	1e-07	4	17365366	17365742	0.99	1051	1175
Phas-486	1e-07	4	17368377	17368732	0.99	1444	1350
Phas-488	1e-07	4	17370440	17370900	0.99	1898	2106
Phas-490	1e-07	4	17385249	17385520	0.99	5994	6088
Phas-491	1e-07	4	17389413	17389705	0.99	1125	1407
Phas-492	1e-07	4	17390662	17390954	0.99	1682	1798
Phas-493	1e-07	4	17391399	17391859	0.98	2181	2471
Phas-494	1e-07	4	17392633	17392862	1	595	713
Phas-495	1e-07	4	17394364	17394761	0.99	1447	1521
Phas-497	1e-07	4	17397270	17397478	0.97	757	814
Phas-498	1e-07	4	17417098	17417495	0.97	5324	5661
Phas-500	1e-07	4	17419053	17419471	0.98	6002	6070
Phas-501	1e-07	4	17422298	17422590	0.98	4851	6158
Phas-502	1e-07	4	17423400	17423734	0.98	13036	12613
Phas-503	1e-07	4	17426902	17427131	0.99	998	1505
Phas-504	1e-07	4	17438108	17438631	0.99	4087	5127
Phas-506	1e-07	4	17461521	17461897	0.99	708	853
Phas-507	1e-07	4	17464489	17465231	0.99	8426	9136
Phas-508	1e-07	4	17466238	17466551	0.99	536	841
Phas-509	1e-07	4	17466892	17467331	0.99	5796	5721
Phas-510	1e-07	4	17469098	17469411	0.98	2117	2408
Phas-511	1e-07	4	17470735	17471111	0.98	3995	4062
Phas-512	1e-07	4	17473227	17474643	0.97	13027	14994
Phas-513	1e-07	4	17478215	17478528	0.98	7981	10102
Phas-514	1e-06	4	17480144	17480499	0.99	1219	1452
Phas-516	1e-07	4	17484995	17485329	0.99	1669	1803
Phas-517	1e-07	4	17488044	17488546	0.99	19308	19391
Phas-518	1e-07	4	17498278	17498570	0.99	18009	18930
Phas-519	1e-07	4	17501088	17501464	0.98	14314	12879
Phas-520	1e-07	4	17514434	17514873	0.99	10090	10323
Phas-521	1e-07	4	17547073	17547575	0.98	6067	6667
Phas-524	1e-07	4	17568034	17568347	0.97	985	1165
Phas-525	1e-07	4	17568962	17569485	0.98	6567	7761
Phas-526	1e-07	4	17570128	17570378	0.98	4822	6757
Phas-529	5e-07	4	17580540	17581084	0.98	1152	1323
Phas-530	1e-07	4	17605939	17606399	0.99	3840	4726
Phas-531	1e-07	4	17607160	17607536	0.99	6088	6480
Phas-532	5e-07	4	17624441	17624754	0.99	908	1153
Phas-534	1e-07	4	17628171	17628694	0.97	3896	4769
Phas-536	5e-06	4	17633809	17633996	0.99	3803	2743
Phas-538	1e-07	4	17637977	17638458	0.98	10894	12395
Phas-539	1e-07	4	17641454	17641872	0.99	6037	4898
Phas-540	1e-07	4	17654353	17654624	1	638	639
Phas-541	1e-07	4	17656323	17656834	0.98	15970	13210
Phas-542	1e-07	4	17658612	17659009	0.98	9051	9142
Phas-543	1e-07	4	17660192	17660610	0.98	3552	3752
Phas-544	1e-07	4	17661180	17661535	0.99	12134	12089
Phas-545	1e-07	4	17663043	17663524	0.99	18897	16680
Phas-546	1e-07	4	17664864	17665240	0.98	4094	4556
Phas-548	1e-07	4	17666794	17667191	0.99	9275	10415
Phas-549	1e-07	4	17679997	17680226	0.99	6966	7833
Phas-550	1e-07	4	17696340	17696851	0.99	6239	6527
Phas-551	1e-06	4	17698159	17698409	0.99	643	669
Phas-554	1e-07	4	17701862	17702259	0.97	9803	10482
Phas-555	1e-07	4	17705508	17705884	0.97	4432	4449
Phas-556	1e-07	4	17708195	17708403	0.98	2535	3531
Phas-557	1e-07	4	17710966	17711384	0.97	31658	38829
Phas-558	1e-07	4	17713927	17714429	0.99	5647	6504
Phas-559	1e-07	4	17717397	17717731	0.96	1527	1762
Phas-560	1e-07	4	17720333	17721066	0.99	4471	3775
Phas-561	1e-07	4	18140585	18141003	0.97	4057	4648
Phas-562	1e-07	4	18141714	18141985	1	656	681
Phas-563	1e-07	4	18142475	18142935	0.99	4825	5652
Phas-564	1e-07	4	18145444	18145883	0.98	7563	7694
Phas-565	1e-07	4	18147833	18148272	0.99	6852	6747
Phas-567	1e-07	4	18151554	18151825	0.99	934	879
Phas-568	1e-07	4	18152259	18152593	0.98	2755	2763
Phas-569	1e-07	4	18153171	18153547	0.99	3460	3386
Phas-570	1e-07	4	18154313	18154710	0.99	7019	7062
Phas-572	1e-07	4	18158640	18159100	0.98	2433	2896
Phas-574	1e-07	4	18164463	18164797	0.97	1687	1659
Phas-577	1e-07	4	18609626	18609834	0.97	4436	4104
Phas-578	1e-07	4	18611825	18612075	0.99	2953	3641
Phas-579	1e-07	4	18611825	18612961	0.99	4048	4912
Phas-580	1e-07	4	18621618	18621994	0.99	1529	1495
Phas-583	1e-07	4	20978501	20979087	0.99	670	612
Phas-584	1e-07	4	20979729	20980346	0.98	4756	4995
Phas-585	1e-07	4	20982874	20983250	0.99	2159	2833
Phas-586	1e-07	4	20985421	20985776	0.98	12292	11046
Phas-587	1e-07	4	20986290	20986750	0.99	5104	5704
Phas-588	1e-07	4	20987464	20988059	0.98	12567	16000
Phas-589	1e-07	4	20988619	20989037	0.99	30094	32779
Phas-590	1e-07	4	20990315	20990880	0.99	23259	22157
Phas-591	1e-07	4	20993442	20993860	0.97	3368	3753
Phas-592	1e-07	4	20996069	20996550	0.98	5354	5330
Phas-593	5e-07	4	21011352	21011623	0.98	1015	1046
Phas-594	1e-07	4	21012010	21012647	0.99	3582	4555
Phas-596	1e-07	4	21015816	21016150	0.99	4734	5676
Phas-597	1e-07	4	21017610	21017923	0.98	32232	35889
Phas-598	1e-07	4	21018757	21019317	0.98	55427	65563
Phas-600	1e-07	4	21022887	21023200	0.99	1403	1852
Phas-601	1e-07	4	21024179	21024744	0.99	16157	18255
Phas-602	1e-07	4	21026666	21027084	0.98	8946	8446
Phas-603	1e-07	4	21027347	21027921	0.99	9115	10102
Phas-604	1e-07	4	21028915	21029270	0.98	3690	3759
Phas-605	1e-07	4	21032390	21032766	0.98	16984	16145
Phas-606	1e-07	4	21038122	21038372	1	730	711
Phas-608	1e-07	4	21047680	21048056	0.98	12042	12052
Phas-609	1e-07	4	21048499	21048896	0.99	21697	20522
Phas-610	1e-07	4	21051033	21051670	0.98	14974	16239
Phas-611	1e-07	4	21056277	21056632	0.99	6367	5814
Phas-612	1e-07	4	21061583	21061989	0.99	4879	4617
Phas-613	1e-07	4	21062421	21062839	0.99	20853	19720
Phas-614	1e-07	4	21063908	21064263	1	469	647
Phas-615	1e-07	4	21066020	21066459	0.99	2514	2426
Phas-616	1e-07	4	21067042	21067502	0.99	3126	3257
Phas-617	1e-07	4	21068107	21068504	0.98	7704	7472
Phas-618	1e-07	4	21074344	21074909	0.98	5415	6123
Phas-619	1e-07	4	21075311	21075771	0.99	9609	8300
Phas-620	1e-07	4	21077042	21077460	0.99	11698	11798
Phas-621	1e-07	4	21077901	21078319	0.99	3100	3277
Phas-622	1e-06	4	21080906	21081135	1	1426	1456
Phas-623	1e-07	4	21083000	21083397	0.99	7075	8038
Phas-624	1e-07	4	21084112	21084383	0.98	1837	2121
Phas-625	1e-07	4	21087516	21087955	0.99	32901	25857
Phas-626	1e-07	4	21090256	21090674	0.98	8957	9246
Phas-627	1e-07	4	21091759	21092261	0.98	5784	5109
Phas-628	1e-07	4	21092547	21092797	0.99	33834	31183
Phas-630	1e-07	4	21095370	21095704	0.98	11149	10220
Phas-632	1e-07	4	21099656	21100200	0.98	16122	15409
Phas-633	1e-07	4	21105383	21105696	0.99	10370	12420
Phas-634	1e-07	4	21121459	21121940	0.99	7323	8750
Phas-635	1e-07	4	21137802	21138094	0.98	8481	6902
Phas-636	1e-07	4	21141539	21142083	0.98	8959	9097
Phas-637	1e-07	4	21143167	21143543	0.97	9127	9109
Phas-638	1e-07	4	21144830	21145762	0.99	4053	4468
Phas-639	1e-07	4	21145533	21145762	1	562	731
Phas-640	1e-07	4	21148546	21148817	0.94	1596	2185
Phas-641	1e-07	4	21149610	21149902	0.98	10650	11940
Phas-642	1e-07	4	21161366	21161763	0.98	3134	3829
Phas-643	1e-07	4	21165545	21165942	0.98	7739	8617
Phas-644	1e-07	4	21167675	21168198	0.98	11697	11806
Phas-645	1e-07	4	21171114	21171406	0.98	2769	3078
Phas-646	1e-07	4	21173521	21174053	0.99	2850	2678
Phas-647	1e-07	4	21175455	21175831	0.97	15209	13541
Phas-648	1e-07	4	21181136	21182256	0.99	3444	4100
Phas-649	1e-07	4	21183869	21184161	0.99	6691	7197
Phas-650	1e-07	4	21191119	21191558	0.98	4534	5192
Phas-651	1e-07	4	21192855	21193105	0.99	5787	6073
Phas-653	1e-07	4	21195792	21195979	0.97	4588	6166
Phas-654	1e-07	4	21196000	21196208	0.85	500	695
Phas-655	1e-07	4	21198305	21198722	0.98	1065	1284
Phas-656	1e-07	4	21199307	21200027	0.98	5391	6736
Phas-657	1e-07	4	21200618	21200931	0.99	13983	14462
Phas-658	1e-07	4	21202626	21203149	0.99	5922	5801
Phas-659	1e-07	4	21203449	21203657	0.98	2566	3385
Phas-661	1e-07	4	21223453	21223787	0.98	3304	3200
Phas-662	1e-07	4	21224286	21224578	0.99	1162	1205
Phas-663	1e-07	4	21224873	21225312	0.98	3490	3814
Phas-664	1e-07	4	21225660	21226174	0.98	7771	8267
Phas-665	1e-07	4	21226803	21227179	0.99	33914	27291
Phas-666	5e-06	4	21645356	21645900	0.99	1034	1039
Phas-668	5e-07	4	21652880	21653130	0.99	1017	1160
Phas-670	5e-07	4	21656185	21656519	0.99	935	974
Phas-671	1e-07	4	21657057	21657433	0.98	1492	1702
Phas-676	1e-06	4	27933584	27933813	1	391	386
Phas-682	1e-07	5	3086673	3087460	0.98	30008	33993
Phas-683	1e-06	5	3091023	3091252	0.99	2887	3656
Phas-684	1e-07	5	3092705	3093060	0.99	11324	12500
Phas-685	1e-07	5	3101497	3102020	0.98	15285	17106
Phas-686	1e-07	5	3102526	3103659	0.97	5650	6554
Phas-687	1e-07	5	3104229	3104605	0.98	6586	8585
Phas-688	5e-07	5	3105287	3105579	0.97	783	690
Phas-689	1e-07	5	3106505	3106986	0.99	3091	2802
Phas-690	1e-07	5	3108008	3108405	0.99	1005	1252
Phas-691	1e-07	5	3109611	3110071	0.98	1778	2117
Phas-693	1e-07	5	3113786	3114225	0.98	4116	5119
Phas-694	1e-07	5	3116082	3116542	0.98	7132	7006
Phas-695	1e-07	5	3117499	3117791	0.99	2577	2909
Phas-696	1e-07	5	3118155	3118552	0.99	873	1122
Phas-697	1e-07	5	3123291	3123814	0.98	9472	9839
Phas-698	1e-07	5	3124360	3124778	0.99	5614	7315
Phas-700	1e-07	5	3126073	3126470	0.98	3161	3917
Phas-701	5e-07	5	3130341	3130675	0.99	3007	3574
Phas-702	1e-07	5	3131462	3132027	0.99	16057	12750
Phas-703	1e-07	5	3133622	3134082	0.98	4850	5394
Phas-704	1e-07	5	3134634	3135073	0.99	1699	2294
Phas-705	1e-07	5	3136503	3136795	0.99	2228	2470
Phas-706	1e-07	5	3137324	3137742	0.98	2208	1801
Phas-707	1e-07	5	3138291	3138688	0.99	1216	1332
Phas-708	1e-07	5	3139351	3139643	0.98	5079	6895
Phas-709	1e-07	5	3140474	3140871	0.98	16634	19527
Phas-710	1e-07	5	3142733	3143274	0.99	10658	12548
Phas-711	1e-07	5	3144360	3144799	0.98	3824	4309
Phas-712	1e-07	5	3146496	3146851	0.98	2423	2945
Phas-713	1e-07	5	3149498	3149958	0.98	9784	11310
Phas-714	1e-07	5	3150641	3150975	0.98	2241	2291
Phas-716	1e-07	5	3159806	3160203	0.98	5639	7629
Phas-717	5e-06	5	3161288	3161517	0.99	2777	2784
Phas-719	1e-07	5	3164244	3164704	0.98	4643	5183
Phas-720	1e-07	5	3168197	3169213	0.99	21132	22141
Phas-721	1e-07	5	3170162	3170391	0.99	574	526
Phas-722	1e-07	5	3171074	3171490	0.99	3009	4027
Phas-723	1e-07	5	6096824	6097116	0.99	3004	3751
Phas-724	1e-07	5	6099519	6099790	0.99	13553	15862
Phas-725	1e-07	5	6100486	6100820	0.98	2772	3653
Phas-726	1e-07	5	6103331	6103623	0.99	4772	5032
Phas-727	1e-07	5	6104750	6104979	0.98	5173	4679
Phas-728	1e-07	5	6106388	6107046	0.99	8687	9954
Phas-730	1e-07	5	6131569	6132029	0.99	2941	3476
Phas-731	1e-07	5	6133164	6133582	0.99	6989	8084
Phas-732	1e-07	5	6140403	6140695	0.98	8583	10319
Phas-733	1e-07	5	6141228	6141667	0.97	1610	1830
Phas-734	1e-07	5	6143136	6143470	0.96	1292	1645
Phas-735	1e-07	5	6143820	6144301	0.98	4342	6091
Phas-736	5e-06	5	7331239	7331641	0.99	3996	2968
Phas-737	1e-07	5	8107914	8108185	0.97	1555	1399
Phas-740	5e-06	5	8139295	8139524	0.98	15277	14391
Phas-741	1e-07	5	8140568	8140797	1	462	552
Phas-742	1e-07	5	8151925	8152217	0.99	2484	2987
Phas-745	1e-07	5	8177049	8177635	0.99	5891	4351
Phas-746	1e-07	5	8184312	8184646	0.98	3751	3868
Phas-747	1e-07	5	8185200	8185639	0.99	1666	2296
Phas-748	1e-07	5	8187545	8187921	0.99	1843	1950
Phas-749	1e-07	5	8201636	8202054	0.98	4438	4585
Phas-751	1e-07	5	8230885	8231156	0.99	4097	4688
Phas-752	1e-07	5	8245178	8245491	0.99	1961	2620
Phas-753	1e-07	5	8246881	8247194	0.98	3630	4015
Phas-754	1e-06	5	8248391	8248704	0.99	2017	2009
Phas-755	1e-07	5	8249170	8249504	0.95	4388	5161
Phas-756	1e-07	5	8309469	8309782	1	1457	1640
Phas-757	1e-07	5	8311653	8311924	0.98	4145	4807
Phas-758	1e-07	5	13938209	13938480	0.98	1841	2171
Phas-759	1e-07	5	13956558	13956892	0.98	4302	5158
Phas-760	5e-07	5	13959598	13959932	0.98	35357	37944
Phas-761	1e-07	5	13962335	13962774	0.98	10278	13935
Phas-762	1e-07	5	13976475	13976851	0.99	26504	29393
Phas-763	1e-07	5	13979199	13979533	0.98	12062	15168
Phas-764	1e-07	5	13984153	13984634	0.98	27636	24825
Phas-765	1e-07	5	13986604	13987043	0.98	6559	6872
Phas-766	1e-07	5	13993351	13993748	0.99	21679	24258
Phas-767	1e-07	5	14006509	14006990	0.98	28544	28169
Phas-768	1e-06	5	14013936	14014165	0.99	4454	4507
Phas-769	1e-07	5	14017518	14017789	0.97	6156	5318
Phas-771	1e-07	5	19141806	19142245	0.98	11170	12746
Phas-773	5e-06	5	24788005	24788234	0.99	3440	3137
Phas-774	1e-07	5	24789850	24790226	0.98	7426	6528
Phas-775	5e-07	5	24797687	24797853	0.99	4731	5190
Phas-776	1e-07	5	24802132	24802487	0.98	3330	3070
Phas-777	1e-07	5	24804065	24804420	0.97	16060	14484
Phas-778	1e-07	5	24806120	24806475	0.98	18978	16358
Phas-779	1e-07	5	24823925	24824511	0.99	3503	3975
Phas-780	1e-07	5	24825022	24825482	0.99	14994	13418
Phas-781	1e-07	5	24833655	24833989	0.99	9184	9569
Phas-782	1e-07	5	24835379	24835944	0.98	17002	13375
Phas-783	1e-07	5	24837026	24837486	0.99	1786	2440
Phas-784	1e-07	5	24839231	24839691	0.99	8779	7376
Phas-785	1e-07	5	24852366	24852616	0.99	2446	2309
Phas-786	1e-07	5	24853538	24853977	0.98	9031	7569
Phas-790	1e-07	5	24860616	24860929	0.99	5117	5055
Phas-791	1e-07	5	24867329	24867852	0.98	10407	11087
Phas-792	5e-07	5	24868360	24868715	0.99	10889	13781
Phas-793	1e-07	5	24870369	24870976	0.99	11657	13487
Phas-794	1e-07	5	24872784	24873202	0.99	1924	1871
Phas-795	1e-07	5	24873714	24874069	0.99	1023	1344
Phas-796	1e-07	5	24875126	24875867	0.99	1536	1708
Phas-797	1e-07	5	24877361	24877947	0.98	17474	15777
Phas-798	1e-07	5	24879184	24879455	0.99	1829	2049
Phas-799	1e-07	5	24879932	24880880	0.99	5015	5201
Phas-800	5e-06	5	24887564	24887961	0.99	1086	991
Phas-801	1e-07	5	24888608	24889351	0.99	3501	3225
Phas-802	1e-07	5	24891273	24892321	0.98	19494	21823
Phas-803	1e-07	5	24891987	24892258	0.99	1370	1729
Phas-804	1e-07	5	24893447	24893949	0.99	13391	13646
Phas-805	1e-07	5	24895750	24896685	0.98	22509	21879
Phas-806	1e-07	5	24901238	24901446	0.99	1131	1336
Phas-807	1e-07	5	24906020	24906522	0.98	9291	8417
Phas-808	1e-07	5	24907229	24908787	0.98	19338	16123
Phas-809	1e-07	5	24910773	24911296	0.99	5740	6632
Phas-810	1e-07	5	24912379	24912797	0.98	13828	13170
Phas-811	1e-07	5	24914565	24914899	0.99	3025	2918
Phas-813	1e-07	5	24927049	24927383	0.98	2708	2669
Phas-815	1e-07	5	24953234	24953673	0.99	4639	4711
Phas-816	1e-06	5	24955358	24955608	0.99	724	773
Phas-817	1e-07	5	24960909	24961201	0.99	2180	2385
Phas-818	1e-07	5	24962376	24962857	0.98	17059	18570
Phas-819	1e-07	5	24965495	24965913	0.98	34724	29280
Phas-820	1e-07	5	24968586	24969004	0.99	6793	9238
Phas-821	1e-07	5	24974485	24974945	0.98	951	866
Phas-822	5e-06	5	25059220	25059407	0.98	2979	3006
Phas-823	1e-07	5	25062313	25062647	0.99	6849	7893
Phas-824	1e-07	5	25066701	25067098	0.99	8480	8851
Phas-825	1e-07	5	25068837	25069255	0.99	6437	8793
Phas-826	1e-07	5	25069926	25070218	0.98	2268	2796
Phas-827	1e-07	5	25071431	25071933	0.98	7629	8768
Phas-828	1e-07	5	25074814	25075274	0.98	8431	8358
Phas-830	1e-07	5	25089677	25090263	0.98	23297	22801
Phas-831	1e-07	5	25090898	25091358	0.99	805	786
Phas-832	1e-07	5	25092110	25092444	0.99	10108	10787
Phas-834	1e-07	5	25095075	25095535	0.99	3898	5450
Phas-835	1e-07	5	25097062	25097606	0.98	8207	7730
Phas-836	1e-07	5	25100674	25101416	0.99	1718	1597
Phas-837	1e-07	5	25102821	25103281	0.99	1085	1034
Phas-838	1e-07	5	25105655	25106052	0.98	14881	16167
Phas-839	1e-07	5	25106819	25107471	0.99	6860	7621
Phas-840	5e-07	5	25113445	25113632	0.99	3839	4074
Phas-842	1e-07	5	25127086	25127252	0.98	947	748
Phas-843	1e-07	5	25128200	25128891	0.98	1062	1196
Phas-844	1e-07	5	25129422	25130071	0.98	22283	21205
Phas-845	1e-07	5	25130749	25131167	0.98	6930	8293
Phas-846	1e-07	5	25132541	25132980	0.97	3955	4383
Phas-847	1e-07	5	25140116	25140744	0.98	28518	26213
Phas-848	1e-07	5	25143605	25144023	0.98	14785	16869
Phas-849	1e-07	5	25145642	25146186	0.98	7420	9202
Phas-850	1e-07	5	25147265	25147557	0.99	4450	5224
Phas-851	1e-07	5	25148066	25148442	0.98	12712	11425
Phas-852	1e-07	5	25151304	25151659	0.98	4278	4511
Phas-854	1e-07	6	671536	671807	0.99	353	538
Phas-855	1e-07	6	673548	673987	0.99	4201	4956
Phas-857	1e-07	6	1794734	1795110	0.98	8461	8909
Phas-858	1e-07	6	1795767	1796080	0.98	3866	4171
Phas-859	1e-07	6	1798930	1799348	0.98	6242	6333
Phas-860	1e-07	6	1801303	1802275	0.99	12023	14524
Phas-861	1e-07	6	1804229	1804542	0.99	3351	3823
Phas-862	1e-07	6	4734374	4734771	0.98	5101	5190
Phas-863	1e-07	6	4735114	4735553	0.99	2496	2287
Phas-864	1e-07	6	4736122	4736675	0.99	9730	9707
Phas-865	1e-07	6	4737633	4738278	0.99	4178	5395
Phas-867	1e-07	6	4740186	4740562	0.98	3858	4063
Phas-868	1e-07	6	4740925	4741217	0.99	3085	3064
Phas-869	1e-07	6	4742154	4742877	0.99	9205	9536
Phas-870	1e-07	6	4743906	4744412	0.98	6872	6548
Phas-871	1e-07	6	4746503	4746837	0.98	1252	1310
Phas-872	1e-07	6	4747312	4747940	0.98	6272	6350
Phas-873	1e-07	6	4753583	4753917	0.99	1986	2490
Phas-874	1e-07	6	4754424	4754914	1	670	755
Phas-875	1e-07	6	4757347	4757702	1	481	437
Phas-876	1e-07	6	4758568	4759070	0.98	9570	9004
Phas-878	1e-07	6	4764782	4765011	0.97	3300	4647
Phas-879	1e-07	6	4766342	4766781	0.99	46876	61121
Phas-880	1e-07	6	4769223	4769683	0.98	5801	5872
Phas-881	1e-07	6	4771429	4772085	0.98	16047	16509
Phas-882	1e-07	6	4775187	4775930	0.98	12910	14948
Phas-883	1e-07	6	4777398	4777858	0.97	17361	20231
Phas-884	1e-07	6	4786918	4787168	0.98	3441	2860
Phas-885	1e-07	6	4787991	4788388	0.98	2397	2483
Phas-886	1e-07	6	4789072	4789616	0.98	15211	13211
Phas-887	1e-07	6	4790420	4790796	0.98	2895	3709
Phas-888	1e-07	6	4795896	4796314	0.99	558	588
Phas-889	1e-07	6	9436324	9436574	0.99	39595	37099
Phas-890	1e-07	6	9437798	9438744	0.99	5948	6090
Phas-891	1e-07	6	9440034	9440389	0.98	5619	6791
Phas-892	1e-07	6	9453735	9454048	0.98	7829	7477
Phas-893	1e-07	6	9463305	9463660	0.98	1949	1965
Phas-895	1e-07	6	9468108	9468547	0.99	3925	4295
Phas-896	1e-07	6	9470814	9471274	0.99	4544	4866
Phas-897	1e-07	6	9479164	9479519	0.98	7948	6404
Phas-898	1e-07	6	9492398	9492690	0.99	5878	5298
Phas-899	1e-07	6	9494036	9494601	0.99	37310	33315
Phas-900	1e-07	6	9496172	9497098	0.98	9594	9769
Phas-901	1e-07	6	9504999	9505270	0.98	1231	1454
Phas-902	1e-07	6	9510921	9511486	0.99	7215	7590
Phas-903	5e-07	6	9515121	9515413	0.99	1607	1759
Phas-904	1e-07	6	9528696	9529156	0.97	3179	3733
Phas-905	1e-07	6	9532110	9532423	0.98	1197	1245
Phas-906	5e-06	6	9533180	9533737	0.99	527	748
Phas-907	1e-07	6	9534891	9535309	0.98	6105	5212
Phas-908	1e-07	6	9535639	9536015	0.99	537	661
Phas-909	1e-07	6	9539867	9540369	0.99	7144	6183
Phas-910	1e-07	6	9542045	9543021	0.98	26119	24331
Phas-911	1e-07	6	9545931	9546265	0.99	10441	10139
Phas-912	1e-07	6	9573275	9574263	0.99	3609	3903
Phas-913	1e-07	6	9574670	9574983	0.98	27392	30118
Phas-914	1e-07	6	9577237	9577886	0.99	12508	13539
Phas-915	1e-07	6	9581877	9582463	0.99	2343	1887
Phas-916	1e-07	6	9583235	9583653	0.99	19218	17144
Phas-917	1e-07	6	9588605	9589170	0.99	3327	3258
Phas-918	1e-07	6	9602636	9603138	0.99	2015	1797
Phas-919	1e-07	6	9604475	9604851	0.97	5625	6345
Phas-921	1e-07	6	9652880	9653340	0.98	4774	4507
Phas-922	1e-07	6	9653777	9654216	0.99	3737	3795
Phas-923	5e-07	6	9655343	9655614	0.98	436	471
Phas-924	1e-07	6	9657005	9657747	0.99	12088	10928
Phas-925	1e-07	6	9658724	9659121	0.99	14669	18217
Phas-926	1e-07	6	9659732	9660192	0.99	48438	44436
Phas-927	5e-07	6	9660713	9661026	0.9	401	424
Phas-928	1e-07	6	9664799	9665322	0.99	40685	42491
Phas-929	1e-07	6	9665899	9666443	0.99	7072	6990
Phas-931	1e-07	6	9669068	9669549	0.99	10708	9582
Phas-932	1e-07	6	9676439	9678390	0.98	17023	16419
Phas-933	1e-07	6	9679320	9679885	0.98	14861	13242
Phas-934	1e-07	6	9685259	9685740	0.97	6581	6423
Phas-935	1e-06	6	9686289	9686623	0.98	22367	21241
Phas-936	1e-07	6	9690448	9691034	0.98	13952	14391
Phas-937	1e-07	6	9694027	9694787	0.98	5529	6740
Phas-938	1e-07	6	9696349	9696683	0.98	8290	9523
Phas-939	1e-07	6	9698042	9698460	0.99	3502	3182
Phas-940	1e-07	6	9700184	9700434	0.97	724	796
Phas-941	1e-07	6	9701697	9702199	0.98	24570	20906
Phas-942	1e-07	6	9706879	9707911	0.99	9251	8762
Phas-944	1e-07	6	9731030	9731490	0.99	5556	5058
Phas-945	1e-07	6	9736187	9736605	0.98	4006	3729
Phas-946	1e-07	6	9737417	9737856	0.99	10603	11728
Phas-947	1e-07	6	9742406	9742782	0.98	8123	8812
Phas-949	1e-07	6	11758387	11758868	0.98	5609	5528
Phas-950	1e-07	6	11761076	11761494	0.97	3997	4303
Phas-951	1e-07	6	11763251	11764104	0.99	25058	23833
Phas-952	1e-07	6	11765295	11765839	0.99	33342	36936
Phas-953	1e-07	6	11766399	11766994	0.98	12473	15906
Phas-954	1e-07	6	11767750	11768770	0.98	17753	16772
Phas-955	1e-07	6	11770937	11771313	0.99	2202	2916
Phas-956	1e-07	6	11773815	11774432	0.98	5158	5375
Phas-957	1e-07	6	11775073	11775659	0.99	699	633
Phas-959	1e-07	6	11808228	11808709	0.98	5609	5528
Phas-960	1e-07	6	11810917	11811335	0.97	4046	4333
Phas-961	1e-07	6	11813249	11813955	0.99	24534	23656
Phas-962	1e-07	6	11815146	11815690	0.99	33342	36936
Phas-963	1e-07	6	11816250	11816845	0.98	12473	15906
Phas-964	1e-07	6	11817601	11818641	0.98	18153	17442
Phas-965	1e-07	6	11820808	11821184	0.99	2104	2663
Phas-966	1e-07	6	11827939	11828581	0.99	4547	4709
Phas-967	1e-07	6	11829198	11829721	0.99	576	531
Phas-968	1e-07	6	12020630	12021324	0.98	3142	3545
Phas-971	1e-07	6	12042899	12043296	0.99	1551	1463
Phas-972	1e-07	6	12046250	12046542	0.97	622	481
Phas-974	1e-07	6	12049943	12050277	0.98	5134	5938
Phas-975	1e-07	6	13096088	13096464	0.99	4064	4383
Phas-976	1e-07	6	16916375	16916730	0.98	2973	3285
Phas-977	1e-07	6	16917955	16918394	0.98	721	912
Phas-978	1e-07	6	16919398	16919837	0.99	3602	4462
Phas-980	1e-07	6	16946405	16946769	0.99	1531	1863
Phas-982	1e-07	6	16973364	16973845	0.99	18320	19292
Phas-983	1e-07	6	16985992	16986389	0.99	3329	3680
Phas-984	1e-07	6	17666284	17666576	0.99	5175	5738
Phas-985	1e-07	6	17672593	17673230	0.98	6140	6797
Phas-986	1e-07	6	17692290	17692603	0.99	1149	971
Phas-987	1e-07	6	17694917	17695293	0.98	5969	6322
Phas-988	1e-07	6	17697557	17698270	0.99	6430	7225
Phas-989	1e-07	6	17701927	17702177	0.98	9539	9132
Phas-990	5e-07	6	17705741	17705991	0.99	2550	2926
Phas-991	1e-07	6	17715575	17715846	1	319	303
Phas-993	1e-07	6	17719852	17720249	0.97	3132	3802
Phas-994	5e-06	6	17743618	17743847	0.98	9682	8786
Phas-995	1e-07	6	17750917	17751251	0.98	21649	21870
Phas-996	1e-07	6	17754596	17754951	0.98	1785	2014
Phas-997	1e-07	6	17769087	17769610	0.98	27506	29762
Phas-999	1e-07	6	17771673	17772070	0.99	15334	17288
Phas-1000	1e-07	6	17784795	17785108	0.99	2678	3152
Phas-1001	1e-07	6	17788459	17788898	0.98	11872	10433
Phas-1002	1e-07	6	17794663	17795039	0.99	1775	1630
Phas-1003	1e-07	6	18985815	18986023	1	726	689
Phas-1004	1e-07	6	18987065	18987294	0.99	1479	1738
Phas-1005	1e-07	6	18989718	18990199	0.99	9923	11125
Phas-1008	5e-07	6	22355447	22355634	0.98	4213	3140
Phas-1010	1e-07	6	23170971	23171410	0.98	2600	2999
Phas-1011	1e-07	6	23176072	23176343	0.98	1505	1563
Phas-1012	1e-07	6	23178110	23178570	0.98	5089	6225
Phas-1013	1e-07	6	23179634	23180094	0.99	10574	9776
Phas-1014	1e-07	6	24584642	24585081	0.99	2876	3250
Phas-1015	1e-07	6	24588492	24588763	0.99	468	717
Phas-1019	1e-07	6	24600597	24601141	0.98	8745	10387
Phas-1020	1e-07	6	24602203	24602600	0.98	9876	9019
Phas-1022	1e-07	6	24607227	24607498	0.99	657	860
Phas-1023	1e-07	6	24608153	24609251	0.98	16855	17148
Phas-1025	1e-07	6	24616867	24617672	0.98	12401	11840
Phas-1026	1e-07	6	24618296	24618840	0.99	11882	10982
Phas-1027	1e-07	6	24620109	24620569	0.99	2793	2046
Phas-1031	1e-07	6	24630169	24630734	0.98	6676	7706
Phas-1032	1e-07	6	24631294	24631868	0.98	2790	3047
Phas-1033	1e-07	6	24633199	24633554	0.98	4069	3977
Phas-1034	1e-07	6	24639169	24639734	0.99	15647	16340
Phas-1035	1e-07	6	24640853	24641208	0.99	3511	4432
Phas-1036	1e-07	6	24641841	24642589	0.99	10348	10871
Phas-1037	1e-07	6	24650365	24650783	0.98	9911	11146
Phas-1038	1e-07	6	24657180	24657619	0.99	4623	6346
Phas-1039	1e-07	6	24658328	24659092	0.98	8840	9877
Phas-1040	1e-07	6	24661168	24661544	0.98	5009	5582
Phas-1041	1e-07	6	24663220	24663659	0.98	9403	9136
Phas-1042	5e-07	6	24666630	24667006	0.98	1311	1543
Phas-1043	1e-07	6	24674952	24675328	0.99	4012	3495
Phas-1044	1e-07	6	24676768	24677207	0.98	25567	25718
Phas-1045	1e-07	6	24679228	24679837	0.99	3969	4671
Phas-1046	1e-07	6	24682190	24682713	0.99	4772	4923
Phas-1047	1e-07	6	24691048	24691403	1	721	866
Phas-1048	1e-07	6	24703120	24703601	0.98	18545	19802
Phas-1049	1e-07	6	24708634	24709052	0.99	46452	45344
Phas-1050	1e-07	6	24709684	24710144	0.98	2927	2991
Phas-1051	5e-07	6	24714596	24714846	0.99	2295	2587
Phas-1052	1e-07	6	24717089	24717570	0.99	9135	9909
Phas-1053	1e-07	6	24717869	24718799	0.99	3688	4100
Phas-1054	1e-07	6	24719437	24719750	0.98	30428	39989
Phas-1055	1e-07	6	24722219	24722700	0.97	16093	14819
Phas-1056	1e-07	6	24723444	24723925	0.99	5348	6193
Phas-1057	1e-07	6	24725088	24725443	0.99	7406	9775
Phas-1058	1e-07	6	24728034	24728473	0.98	5290	4802
Phas-1059	1e-07	6	24731900	24732129	0.98	285	392
Phas-1061	1e-07	6	24739559	24739809	0.99	17733	20096
Phas-1062	1e-07	6	24742496	24742851	0.99	421	382
Phas-1063	1e-07	6	24743406	24743845	1	1807	1577
Phas-1064	1e-07	6	24745166	24745437	0.98	2072	2054
Phas-1066	1e-07	6	24762698	24762969	1	851	1238
Phas-1067	5e-07	6	24771475	24771704	0.98	4687	3911
Phas-1068	1e-07	6	24772044	24772420	0.99	79212	81131
Phas-1069	1e-07	6	24773152	24773528	0.99	1141	1336
Phas-1070	1e-07	6	24774358	24774755	0.99	16310	19122
Phas-1071	1e-07	6	24775765	24775994	0.99	4525	4750
Phas-1072	1e-07	6	24778421	24778776	0.99	7416	8693
Phas-1073	1e-07	6	24779786	24780141	0.98	3171	3873
Phas-1074	1e-07	6	24781566	24782005	0.99	17011	18374
Phas-1075	1e-07	6	24783358	24783734	0.99	3149	3064
Phas-1076	1e-07	6	24784612	24784946	0.98	5202	4712
Phas-1077	1e-07	6	24789012	24789598	0.98	13485	13959
Phas-1078	1e-07	6	26768838	26769109	0.97	964	1221
Phas-1079	1e-07	6	28293308	28294548	0.98	10591	11120
Phas-1080	1e-07	6	28294298	28294548	0.98	2743	2890
Phas-1081	1e-07	6	28295020	28295690	0.98	3993	4398
Phas-1082	1e-07	6	28297646	28298127	0.99	12211	9974
Phas-1083	1e-07	6	28299010	28299575	0.98	3991	4532
Phas-1084	1e-07	6	28299878	28300317	0.99	3936	3953
Phas-1085	1e-07	6	28301325	28301941	0.99	7489	6730
Phas-1086	1e-07	6	28302233	28302567	0.97	15456	14185
Phas-1087	1e-07	6	28304898	28306080	0.97	13048	17078
Phas-1088	1e-07	6	28307587	28308089	0.98	32015	31271
Phas-1089	1e-07	6	28308873	28309375	0.99	5672	5339
Phas-1090	5e-07	6	28310265	28310473	0.99	670	789
Phas-1091	1e-07	6	28312446	28312717	0.99	9114	10162
Phas-1092	1e-07	6	28313229	28313647	0.98	18353	19051
Phas-1093	1e-07	6	28315113	28315384	0.99	1434	2134
Phas-1094	1e-07	6	28316093	28316587	0.99	6740	8054
Phas-1095	1e-07	6	28317185	28317519	0.99	8483	8391
Phas-1096	1e-07	6	28324221	28324702	0.98	9096	10209
Phas-1097	1e-07	6	28325885	28326135	0.98	1843	2465
Phas-1098	1e-07	6	28325885	28326851	0.98	6705	7228
Phas-1099	1e-07	6	28329227	28329750	0.99	2228	2543
Phas-1100	1e-07	6	28330463	28330797	0.99	4944	4673
Phas-1101	1e-07	6	28333494	28334924	0.98	7725	8582
Phas-1102	1e-07	6	28334548	28334945	0.99	4055	3920
Phas-1103	1e-07	6	28336614	28337032	0.98	23400	25142
Phas-1104	1e-07	6	28337992	28338410	0.99	9282	10716
Phas-1105	1e-07	6	28340520	28340989	0.99	2373	2605
Phas-1106	1e-07	6	28342023	28342441	0.99	1913	2350
Phas-1108	1e-07	7	1713273	1713880	0.97	733	838
Phas-1109	1e-07	7	5715287	5716008	0.99	9449	8892
Phas-1110	1e-07	7	5717541	5717749	0.98	2347	2928
Phas-1111	1e-07	7	5719779	5720290	0.98	3124	3325
Phas-1112	1e-07	7	5723136	5723344	1	2472	2665
Phas-1114	1e-07	7	5728369	5728745	0.98	59683	64014
Phas-1115	1e-05	7	5730324	5730763	0.98	1469	1484
Phas-1116	1e-07	7	5732248	5732792	0.99	14229	15641
Phas-1117	1e-07	7	5733575	5733930	0.99	6539	6778
Phas-1118	1e-07	7	5734668	5735002	0.98	12747	15212
Phas-1119	1e-07	7	6159906	6160261	0.98	3146	3968
Phas-1120	1e-07	7	6338203	6338516	1	758	875
Phas-1121	1e-07	7	6339980	6340146	0.99	1066	946
Phas-1122	1e-07	7	6343653	6343987	0.99	2030	2171
Phas-1123	1e-07	7	6353687	6354450	0.99	2862	3016
Phas-1124	1e-07	7	6357082	6357458	0.98	1166	1387
Phas-1125	1e-07	7	6360760	6361325	0.99	1749	1831
Phas-1126	1e-07	7	6361710	6362254	0.99	42737	35742
Phas-1127	1e-07	7	6364537	6365018	0.98	4525	4734
Phas-1129	1e-07	7	6367440	6367837	0.99	13844	12037
Phas-1130	1e-07	7	6370099	6370538	0.98	10433	9276
Phas-1131	1e-07	7	6372259	6372887	0.98	11987	9383
Phas-1132	1e-07	7	6375762	6376285	0.98	94512	87858
Phas-1133	1e-07	7	6378711	6378982	0.99	3544	4643
Phas-1135	1e-07	7	6418355	6418563	0.98	1306	1139
Phas-1136	1e-07	7	6422872	6423143	0.98	571	608
Phas-1137	1e-07	7	6433917	6434230	0.98	2974	3425
Phas-1138	1e-07	7	6438960	6439399	0.99	12188	12473
Phas-1139	1e-07	7	6591970	6592325	0.99	2273	2633
Phas-1140	1e-07	7	6594952	6595328	0.99	1915	1739
Phas-1143	1e-07	7	6623629	6624026	0.99	1293	1352
Phas-1144	1e-07	7	6641139	6641494	0.98	1968	3659
Phas-1145	1e-07	7	6646795	6647066	0.99	1783	2082
Phas-1146	1e-07	7	6657735	6658069	0.99	5115	6695
Phas-1147	1e-07	7	6666468	6666865	0.98	1598	1795
Phas-1149	1e-07	7	6672048	6672403	0.98	4969	5789
Phas-1150	1e-07	7	6675612	6676228	0.99	2265	2572
Phas-1151	1e-07	7	6680288	6680979	0.98	26435	31227
Phas-1152	1e-07	7	6682563	6683128	0.98	26837	25218
Phas-1153	1e-07	7	6687079	6687644	0.98	21562	17441
Phas-1155	1e-07	7	6703556	6703974	0.99	12489	14296
Phas-1156	1e-07	7	6707481	6708055	0.99	1903	2134
Phas-1157	1e-07	7	6718450	6718742	0.98	1437	1435
Phas-1158	1e-07	7	6720133	6720530	0.98	12167	11074
Phas-1159	1e-07	7	6721373	6721707	0.99	15986	23798
Phas-1160	1e-07	7	6722767	6723122	0.99	5716	5518
Phas-1161	1e-07	7	6727519	6727727	0.98	1021	927
Phas-1162	1e-07	7	6867972	6868584	0.98	7535	8299
Phas-1163	1e-07	7	6869264	6869766	0.99	3451	5056
Phas-1164	1e-07	7	6872093	6872427	0.99	6354	7037
Phas-1165	1e-07	7	6873277	6873674	0.99	3651	3364
Phas-1167	1e-07	7	6875898	6876505	0.99	2884	2780
Phas-1168	1e-07	7	6882739	6883199	0.98	3985	3814
Phas-1172	1e-07	7	6900680	6901161	0.99	3968	3589
Phas-1173	1e-07	7	6901651	6901985	0.99	11639	12248
Phas-1174	1e-07	7	6906274	6906755	0.99	2119	2752
Phas-1176	1e-07	7	6910111	6910361	0.98	1691	1745
Phas-1177	1e-07	7	6912295	6912629	0.98	1215	1193
Phas-1178	1e-07	7	6915342	6915718	0.98	1373	1755
Phas-1179	1e-07	7	6920497	6920768	0.99	2621	3700
Phas-1180	1e-07	7	6921548	6922437	0.98	6045	6085
Phas-1181	1e-07	7	6926493	6926806	0.99	2305	2789
Phas-1184	1e-07	7	6930470	6931077	0.99	837	796
Phas-1186	1e-07	7	6934637	6935160	0.98	8006	7213
Phas-1187	1e-07	7	6935491	6935867	0.98	2314	2732
Phas-1188	1e-07	7	6937671	6938152	0.99	5793	6548
Phas-1189	1e-07	7	6938710	6939149	0.99	41364	41188
Phas-1191	1e-07	7	6942850	6943457	0.99	42949	40537
Phas-1192	1e-07	7	6945776	6946005	0.99	372	455
Phas-1193	1e-07	7	6947172	6947485	0.98	9053	8564
Phas-1194	1e-07	7	6973473	6973828	0.98	2629	2888
Phas-1195	1e-07	7	6975814	6976190	0.98	12955	11321
Phas-1196	1e-07	7	6979436	6979854	0.99	5072	4226
Phas-1197	1e-07	7	6983054	6983451	0.99	3841	5470
Phas-1198	1e-07	7	6984513	6984847	0.99	6649	8558
Phas-1199	1e-07	7	6986901	6987172	0.99	1931	2133
Phas-1200	1e-07	7	6988044	6988399	0.99	1765	1419
Phas-1201	1e-07	7	6990686	6991083	0.98	23348	17802
Phas-1202	1e-07	7	6992066	6992274	0.99	9391	8583
Phas-1203	1e-07	7	6992996	6993435	0.99	17960	18022
Phas-1204	1e-07	7	7001308	7001789	0.99	8541	7464
Phas-1205	1e-07	7	7002757	7002986	0.99	1287	1925
Phas-1206	1e-07	7	7006639	7007099	0.98	1353	1427
Phas-1208	1e-07	7	7008397	7008689	0.98	500	522
Phas-1209	1e-07	7	7009659	7010077	0.99	5248	6253
Phas-1210	1e-07	7	7028162	7028454	0.98	1484	1795
Phas-1211	1e-07	7	7030732	7031369	0.99	1679	1749
Phas-1212	1e-07	7	7032018	7032859	0.99	6303	6098
Phas-1213	1e-07	7	7033357	7033691	0.98	7123	9924
Phas-1214	1e-07	7	7037569	7038071	0.98	4119	4921
Phas-1215	1e-07	7	7040792	7041105	0.98	1151	1462
Phas-1216	1e-07	7	7048674	7049134	0.99	1911	1555
Phas-1217	1e-07	7	7052480	7052898	0.99	8076	10268
Phas-1218	1e-07	7	7060212	7060609	0.99	1713	1822
Phas-1219	1e-07	7	7061040	7061996	0.99	1871	2004
Phas-1220	5e-07	7	7066557	7066891	0.99	2339	2517
Phas-1223	1e-07	7	7069574	7070076	0.97	4640	5393
Phas-1224	1e-07	7	7071474	7072132	0.98	7431	10352
Phas-1225	1e-07	7	7073595	7074400	0.98	10519	9643
Phas-1226	1e-07	7	7076075	7076388	1	1081	1074
Phas-1227	1e-07	7	7097977	7098353	1	472	499
Phas-1228	1e-07	7	7100964	7101361	0.99	2432	3343
Phas-1229	1e-07	7	8547306	8547766	0.99	1233	1729
Phas-1231	1e-07	7	8560589	8560839	0.99	3724	3549
Phas-1232	1e-07	7	8600853	8601187	0.96	1443	1748
Phas-1233	1e-07	7	8654030	8654343	1	1091	1576
Phas-1234	1e-07	7	8663368	8663807	0.99	3672	4163
Phas-1235	1e-07	7	8664350	8664579	0.99	1040	1049
Phas-1236	1e-07	7	8668967	8669385	0.99	1879	1896
Phas-1237	1e-07	7	8670788	8671080	0.99	2510	2237
Phas-1238	1e-07	7	8713064	8713419	0.98	1719	1744
Phas-1239	1e-07	7	8715745	8716184	0.98	5411	5810
Phas-1240	1e-07	7	8720615	8720928	0.99	7421	6927
Phas-1242	1e-07	7	8727805	8728034	1	367	317
Phas-1243	1e-07	7	8736217	8736656	0.98	5353	5504
Phas-1244	1e-07	7	8739731	8740107	0.98	2285	3316
Phas-1245	1e-07	7	8747063	8747397	0.99	2356	1785
Phas-1246	1e-07	7	8751267	8751643	0.99	4904	4809
Phas-1252	1e-07	7	9032090	9032655	0.99	6842	6366
Phas-1253	1e-07	7	9035536	9036017	1	766	834
Phas-1255	1e-07	7	9043142	9043329	0.98	29709	26023
Phas-1256	1e-07	7	9068812	9069209	0.99	7479	7623
Phas-1257	1e-07	7	9213581	9213852	0.99	872	1368
Phas-1259	1e-07	7	9271693	9271985	0.99	5951	6563
Phas-1260	1e-07	7	9273450	9273805	0.99	7421	6586
Phas-1262	1e-07	7	9409527	9409987	1	822	829
Phas-1263	5e-06	7	9418947	9419176	0.99	1788	1678
Phas-1264	1e-07	7	9428003	9428337	0.98	12566	11536
Phas-1265	1e-07	7	9432473	9432891	0.98	10329	13903
Phas-1266	1e-07	7	9442090	9442424	0.99	931	936
Phas-1267	1e-07	7	9443983	9444506	0.98	4111	4362
Phas-1268	1e-07	7	9487421	9488049	0.98	2926	3125
Phas-1269	1e-07	7	9488788	9489059	0.98	7207	8205
Phas-1270	1e-07	7	9491645	9491958	0.99	631	767
Phas-1271	1e-07	7	9493533	9494056	0.98	2829	2651
Phas-1272	1e-07	7	9496497	9497083	0.94	4672	5587
Phas-1273	1e-07	7	9501839	9502257	0.98	15502	18410
Phas-1274	1e-07	7	9514040	9514332	0.98	5172	5653
Phas-1275	1e-07	7	9524032	9524387	0.96	5482	6432
Phas-1276	1e-07	7	9526184	9526686	0.98	7814	7428
Phas-1277	1e-07	7	9528743	9529140	0.98	1690	1859
Phas-1278	1e-07	7	9536930	9537222	0.98	12911	16764
Phas-1279	1e-07	7	9613534	9614015	0.98	5535	4885
Phas-1280	1e-07	7	9864110	9864318	0.96	976	773
Phas-1281	1e-07	7	9878594	9878991	0.98	405	639
Phas-1283	1e-07	7	9938470	9938783	0.97	1043	1012
Phas-1285	1e-07	7	12482323	12482804	1	371	480
Phas-1287	1e-07	7	13679000	13679376	0.99	5822	7138
Phas-1288	1e-07	7	13686964	13687424	1	1059	1119
Phas-1289	1e-07	7	13691910	13692265	0.99	5532	5871
Phas-1290	1e-07	7	13710757	13711175	0.99	2155	2422
Phas-1291	5e-06	7	13714208	13714479	0.99	865	1014
Phas-1292	1e-07	7	13715507	13716096	0.99	1308	1339
Phas-1293	1e-07	7	13716773	13717170	0.99	4579	3649
Phas-1294	1e-07	7	13718813	13719126	0.99	3998	3679
Phas-1296	1e-07	7	13731862	13732238	0.99	3470	3617
Phas-1297	1e-07	7	13734983	13735485	0.99	8549	8332
Phas-1298	1e-07	7	14945808	14946315	0.98	6069	5489
Phas-1299	1e-07	7	14957617	14957951	0.99	768	850
Phas-1300	1e-07	7	14973479	14973750	0.99	16123	14510
Phas-1301	1e-07	7	15007652	15008175	0.99	19842	16878
Phas-1302	1e-07	7	15247136	15247554	0.99	636	690
Phas-1303	1e-07	7	15253357	15253805	0.99	3130	3642
Phas-1304	1e-07	7	15263079	15263455	0.98	810	826
Phas-1305	1e-07	7	15266501	15266793	0.99	2795	2564
Phas-1306	1e-07	7	15271731	15272002	0.98	13073	13886
Phas-1307	1e-07	7	15279580	15279872	0.98	678	1102
Phas-1308	1e-07	7	15935799	15936175	1	524	657
Phas-1309	1e-07	7	15942328	15942599	0.99	8281	9545
Phas-1310	1e-07	7	15946332	15946645	0.99	1406	2002
Phas-1311	1e-07	7	15950157	15950722	0.99	22609	19026
Phas-1312	1e-07	7	15951504	15951838	0.98	12360	13380
Phas-1313	1e-07	7	15953351	15953706	0.99	1605	1598
Phas-1314	1e-07	7	15956086	15956336	0.99	3105	3528
Phas-1315	1e-07	7	15960074	15960261	0.98	2455	2952
Phas-1316	1e-07	7	15963822	15964114	0.99	3628	4672
Phas-1317	1e-07	7	15966914	15967206	0.99	2310	2616
Phas-1318	1e-07	7	15967714	15968048	0.98	19858	21888
Phas-1319	1e-07	7	15980649	15981130	0.99	6497	8193
Phas-1320	1e-07	7	16039322	16039740	0.99	8776	10696
Phas-1321	1e-07	7	16042316	16042671	0.98	7425	8926
Phas-1322	1e-07	7	16046327	16046745	0.99	12528	12535
Phas-1323	5e-07	7	16047814	16048064	0.98	7388	8207
Phas-1325	1e-07	7	16054897	16055357	0.99	8379	8519
Phas-1326	1e-07	7	16058956	16059825	0.99	7135	8111
Phas-1327	1e-07	7	16060420	16060670	0.99	739	705
Phas-1328	1e-07	7	16115006	16115361	0.97	7533	7560
Phas-1329	1e-07	7	16116231	16117028	0.98	2593	3733
Phas-1330	1e-07	7	16117243	16117493	0.99	2785	2612
Phas-1331	1e-07	7	16119685	16119872	0.97	735	813
Phas-1332	1e-07	7	16816092	16816426	1	698	810
Phas-1333	1e-07	7	17283814	17284106	0.99	3972	4667
Phas-1334	1e-07	7	17285453	17285787	0.99	2356	2829
Phas-1335	1e-07	7	17287443	17287903	0.98	7086	8051
Phas-1336	1e-07	7	17289109	17289464	0.99	8698	10920
Phas-1337	1e-07	7	17293438	17293793	0.99	8437	7760
Phas-1338	1e-07	7	17296730	17297232	0.94	12036	13539
Phas-1339	1e-07	7	17298821	17299239	0.99	1060	1178
Phas-1340	1e-07	7	17312131	17312549	0.99	3978	4165
Phas-1341	1e-07	7	17326594	17326760	0.98	1473	1385
Phas-1342	1e-07	7	17336013	17336494	0.99	9585	10141
Phas-1343	1e-07	7	17339000	17339313	0.99	3290	3987
Phas-1344	1e-07	7	17339862	17340238	0.99	11282	11044
Phas-1345	1e-07	7	17340582	17341105	0.99	3499	4370
Phas-1346	1e-07	7	17836519	17836748	0.98	390	483
Phas-1351	1e-07	8	342840	343216	0.99	630	708
Phas-1353	1e-07	8	2437298	2437674	0.99	12123	13637
Phas-1354	1e-07	8	2438468	2439491	0.99	35160	43406
Phas-1355	1e-07	8	2439905	2440260	0.99	5211	6837
Phas-1356	1e-07	8	2441643	2442019	0.98	5404	6563
Phas-1357	1e-07	8	2455580	2455767	0.99	3482	3293
Phas-1358	1e-07	8	2456635	2457640	0.99	5485	6701
Phas-1359	1e-07	8	2458402	2458904	0.98	4018	4036
Phas-1361	1e-07	8	2461155	2461531	0.99	3339	3869
Phas-1362	1e-07	8	2462212	2462735	0.99	9175	11057
Phas-1363	1e-07	8	2463505	2464175	0.98	16250	14189
Phas-1365	1e-07	8	2469826	2470139	0.98	4196	4780
Phas-1366	1e-07	8	2470647	2471023	0.96	8510	8640
Phas-1368	1e-07	8	2473175	2473918	0.99	2506	1875
Phas-1369	1e-07	8	2474410	2474891	0.98	12438	15091
Phas-1370	1e-07	8	2476826	2477265	0.98	5352	5744
Phas-1371	1e-07	8	2479678	2480138	0.98	1658	2094
Phas-1372	1e-07	8	2482737	2482987	0.99	4410	5757
Phas-1373	1e-07	8	2503605	2504023	0.98	2285	2609
Phas-1374	1e-07	8	2506508	2506800	0.96	3462	4612
Phas-1375	1e-07	8	2642611	2643134	0.99	2024	2317
Phas-1376	1e-07	8	2643997	2644247	0.99	11246	14491
Phas-1377	1e-07	8	2644567	2645069	0.99	1330	1644
Phas-1378	1e-07	8	2664178	2664533	0.98	5315	6557
Phas-1379	1e-06	8	2671540	2671832	0.98	1416	1727
Phas-1380	1e-07	8	2672239	2672678	0.98	3563	3974
Phas-1381	1e-07	8	2673743	2674014	0.98	7050	8402
Phas-1382	1e-07	8	2674910	2675244	0.99	16344	17298
Phas-1383	1e-07	8	2676073	2676302	0.99	7211	10927
Phas-1384	1e-07	8	2685085	2685378	0.98	10218	14658
Phas-1385	1e-07	8	2690418	2690794	0.98	7374	8096
Phas-1386	1e-07	8	2692638	2693721	0.98	12521	13352
Phas-1387	1e-07	8	2693387	2693721	0.98	9237	9380
Phas-1389	1e-07	8	2750245	2750495	0.99	2260	2635
Phas-1390	1e-07	8	2756222	2756472	0.99	2260	2635
Phas-1392	1e-07	8	5732569	5732987	0.99	17024	16195
Phas-1394	1e-07	8	5738766	5739079	0.98	1495	1694
Phas-1395	1e-07	8	5740598	5740995	0.99	3742	3768
Phas-1396	1e-07	8	5743556	5743911	0.99	7760	8977
Phas-1399	1e-07	8	14722826	14723160	0.99	1494	1591
Phas-1400	1e-07	8	14724746	14725206	0.99	1818	2133
Phas-1402	1e-07	8	16667430	16667932	0.99	2400	2710
Phas-1404	1e-07	8	16670038	16670372	0.98	3180	3772
Phas-1405	1e-07	8	16684667	16685148	0.99	2610	2818
Phas-1406	5e-06	8	16700842	16701071	0.98	638	712
Phas-1407	1e-07	8	16703324	16703553	0.98	10813	15267
Phas-1408	1e-07	8	16704166	16704521	0.97	718	733
Phas-1409	1e-07	8	16726695	16727050	0.99	27945	26934
Phas-1410	1e-07	8	16727385	16728068	0.99	5576	4858
Phas-1411	1e-07	8	16735797	16736215	0.98	7974	9770
Phas-1412	1e-07	8	16754139	16754557	0.99	1284	1416
Phas-1414	1e-07	8	16782341	16782738	0.99	1429	1603
Phas-1417	1e-07	8	16867609	16868006	0.99	5557	5396
Phas-1418	1e-07	8	17046212	17046462	0.98	739	525
Phas-1419	1e-07	8	17066951	17067327	0.99	9994	11292
Phas-1420	1e-07	8	17069634	17070073	0.97	7166	7230
Phas-1421	5e-06	8	17082647	17082876	0.97	521	652
Phas-1422	1e-07	8	17083210	17083712	0.99	3988	4601
Phas-1423	1e-07	8	17084651	17084901	0.99	36835	40552
Phas-1426	1e-07	8	17118306	17118661	0.99	7155	9062
Phas-1427	1e-07	8	17119599	17119954	0.98	4185	5033
Phas-1428	1e-07	8	17121116	17121492	0.98	17453	18785
Phas-1429	1e-07	8	17135930	17136348	0.99	4726	5412
Phas-1431	1e-07	8	17159568	17159860	0.99	676	903
Phas-1432	1e-07	8	17161249	17161961	0.99	12406	13505
Phas-1433	1e-07	8	17176797	17177173	0.99	2234	2227
Phas-1434	1e-07	8	17177943	17178340	0.98	19804	22217
Phas-1436	1e-07	8	18566860	18567299	1	1223	1015
Phas-1437	1e-07	8	18586606	18587201	0.99	3857	3583
Phas-1438	1e-07	8	18587909	18588525	0.97	7015	8610
Phas-1439	1e-07	8	18606555	18606952	0.98	3601	3522
Phas-1440	5e-07	8	18613954	18614288	0.99	5187	4308
Phas-1441	1e-07	8	18615641	18615975	0.99	8718	9406
Phas-1443	1e-07	8	18618605	18619107	0.99	4592	3538
Phas-1445	1e-07	8	18626258	18626571	0.98	2074	2118
Phas-1446	1e-07	8	18635567	18635859	0.99	751	913
Phas-1447	5e-07	8	18638313	18638542	0.98	1369	1419
Phas-1448	1e-07	8	18651443	18651735	0.99	537	558
Phas-1450	5e-06	8	18659239	18659540	0.99	1583	1598
Phas-1451	1e-07	8	18671738	18671883	0.98	723	604
Phas-1452	1e-07	8	18672739	18673220	0.97	15431	17098
Phas-1453	1e-07	8	18684424	18684695	0.99	666	750
Phas-1454	1e-07	8	18719527	18720176	0.98	5962	6300
Phas-1455	1e-07	8	18726979	18727229	0.99	460	612
Phas-1456	1e-07	8	18732017	18732540	0.98	4461	5005
Phas-1458	1e-07	8	18780341	18780633	0.99	2119	3248
Phas-1460	1e-07	8	18791104	18791662	0.99	2109	2383
Phas-1461	5e-06	8	18792229	18792500	0.99	3582	3876
Phas-1462	5e-07	8	18814554	18814762	0.98	684	627
Phas-1463	1e-07	8	18816392	18817092	0.99	2877	3094
Phas-1464	1e-07	8	18819773	18820191	0.99	1665	1621
Phas-1465	1e-07	8	18823598	18823890	0.99	629	701
Phas-1466	1e-07	8	18827521	18828002	0.99	10691	11463
Phas-1467	1e-07	8	18831815	18832128	0.99	3869	4350
Phas-1468	1e-07	8	18833626	18834002	0.99	3207	3772
Phas-1469	1e-07	8	18834650	18835173	0.98	8586	6931
Phas-1470	1e-07	8	18835726	18835976	0.99	375	411
Phas-1471	1e-07	8	18837811	18838397	0.99	1002	1222
Phas-1472	1e-07	8	18839186	18839625	0.99	4908	5878
Phas-1473	1e-07	8	18839899	18840296	0.99	6042	6345
Phas-1474	1e-07	8	18847966	18848237	0.99	2280	1881
Phas-1475	1e-07	8	18933582	18934612	0.98	41831	31148
Phas-1477	1e-07	8	18942515	18943122	0.99	7331	9115
Phas-1478	1e-07	8	18949086	18949441	0.99	5538	7658
Phas-1479	1e-07	8	18951868	18952286	0.98	17198	17991
Phas-1482	1e-07	9	6603829	6604247	0.99	3457	3020
Phas-1483	1e-07	9	6620097	6620431	0.98	4264	4089
Phas-1484	1e-07	9	6621243	6621472	0.99	2351	2869
Phas-1485	1e-07	9	6622323	6622552	0.98	795	1040
Phas-1486	1e-07	9	6623523	6623815	0.98	12738	11447
Phas-1487	1e-07	9	6627629	6627879	0.99	6835	5946
Phas-1488	1e-07	9	6629824	6630242	0.98	2335	3126
Phas-1489	1e-07	9	6633984	6634465	0.98	21569	27013
Phas-1490	1e-07	9	6656245	6656747	0.98	37226	36748
Phas-1491	1e-07	9	6657579	6658039	0.98	5388	5756
Phas-1492	1e-07	9	6661290	6661729	0.99	5330	5576
Phas-1493	1e-07	9	6668622	6669019	0.99	3530	4735
Phas-1494	1e-07	9	6678381	6678757	0.98	17984	15026
Phas-1495	1e-07	9	6712593	6713011	0.97	9021	10388
Phas-1496	1e-07	9	6717894	6718375	0.98	15442	15204
Phas-1497	1e-07	9	6732123	6732352	0.93	2641	2701
Phas-1498	1e-07	9	6733371	6733684	0.99	1759	1996
Phas-1499	1e-07	9	6739713	6740278	0.98	2076	2306
Phas-1500	1e-07	9	6757212	6757849	0.98	6997	6368
Phas-1501	1e-07	9	6762784	6763118	0.98	2793	2323
Phas-1502	1e-07	9	6780504	6781466	0.99	1470	1523
Phas-1504	1e-07	9	6798726	6799081	0.99	3798	4811
Phas-1505	1e-07	9	6801924	6802473	0.93	3710	4152
Phas-1506	1e-07	9	6823991	6824367	0.98	10281	13006
Phas-1507	1e-07	9	6845531	6846033	0.99	26224	27173
Phas-1508	1e-07	9	6851194	6851402	0.96	3159	3484
Phas-1509	1e-07	9	6894218	6894699	0.95	2468	2409
Phas-1510	1e-07	9	6895322	6895614	0.99	852	949
Phas-1511	1e-07	9	6896176	6896573	0.98	7879	6752
Phas-1513	1e-07	9	6901433	6901914	0.97	4956	6184
Phas-1514	1e-07	9	6910362	6910675	0.98	2841	2739
Phas-1515	1e-07	9	6911287	6911516	0.96	16619	11452
Phas-1516	1e-07	9	6912989	6913428	0.98	11321	13885
Phas-1518	1e-07	9	6920921	6921066	0.98	2386	2863
Phas-1519	1e-07	9	6927434	6927831	0.98	1135	1693
Phas-1520	1e-07	9	6928389	6928975	0.98	9588	8170
Phas-1521	1e-07	9	6935636	6936138	0.99	2742	2955
Phas-1522	1e-07	9	6936828	6937351	0.99	2827	2734
Phas-1523	1e-07	9	6938529	6938905	0.98	13061	11716
Phas-1524	1e-07	9	6940475	6940746	0.98	3269	3809
Phas-1525	1e-07	9	6944625	6945043	0.98	1392	1733
Phas-1526	1e-07	9	8733428	8733846	1	473	655
Phas-1528	1e-07	9	8761026	8761605	0.99	4448	4699
Phas-1529	1e-07	9	8764593	8764864	0.98	10296	11897
Phas-1530	1e-07	9	8777047	8777528	0.98	8376	7803
Phas-1531	1e-07	9	8784926	8785428	0.99	2610	2382
Phas-1532	1e-07	9	8877964	8878403	0.98	17624	16303
Phas-1533	1e-07	9	8879307	8880209	0.98	6666	7668
Phas-1534	1e-07	9	8884419	8885214	0.99	18714	23722
Phas-1535	1e-07	9	8887789	8888165	0.99	17720	15907
Phas-1536	1e-07	9	8896880	8897151	0.98	19318	19331
Phas-1537	5e-07	9	8907105	8907649	0.99	1615	1815
Phas-1538	1e-07	9	8908967	8909322	0.99	1388	1781
Phas-1539	1e-07	9	8910631	8911049	0.98	12220	13087
Phas-1540	1e-07	9	8911781	8912094	1	2507	2495
Phas-1541	1e-07	9	8912814	8913169	0.98	5507	6390
Phas-1544	1e-07	9	8930431	8930828	0.98	6182	7088
Phas-1545	1e-07	9	8936828	8937099	0.99	438	448
Phas-1546	1e-07	9	8960942	8961465	0.98	9383	11178
Phas-1548	1e-07	9	8967541	8967812	0.98	978	1153
Phas-1549	1e-07	9	8969398	8969837	0.99	2021	1925
Phas-1550	1e-07	9	8977440	8978293	0.98	14635	16146
Phas-1551	1e-07	9	8979178	8979638	0.98	3407	3543
Phas-1552	1e-07	9	8980865	8982278	0.99	7869	8206
Phas-1553	1e-07	9	8985176	8985531	0.99	10122	11466
Phas-1554	1e-07	9	8990474	8991275	0.99	12000	11576
Phas-1555	1e-07	9	9003950	9004335	0.98	6689	9527
Phas-1556	1e-07	9	9007448	9007782	0.99	30398	29448
Phas-1557	1e-07	9	9015976	9016352	0.99	2817	3046
Phas-1558	1e-07	9	9021960	9022357	0.98	6223	6608
Phas-1559	1e-07	9	9023315	9023796	0.98	5455	7099
Phas-1560	1e-07	9	9025613	9025926	0.98	11016	12360
Phas-1561	1e-07	9	9046649	9047381	0.99	1612	1567
Phas-1563	1e-07	9	9050566	9051035	0.98	6770	9079
Phas-1565	1e-07	9	9072380	9072735	0.98	772	1165
Phas-1566	1e-07	9	9074993	9075369	0.99	27501	27903
Phas-1567	1e-07	9	9077864	9078261	0.96	1096	1437
Phas-1568	1e-07	9	9078944	9079236	0.99	503	533
Phas-1569	1e-07	9	9085688	9086085	0.98	1836	1898
Phas-1570	1e-07	9	9086847	9087370	0.99	1223	1428
Phas-1571	1e-07	9	9091631	9092154	0.99	10113	9345
Phas-1572	1e-07	9	9113303	9113700	0.99	1313	1196
Phas-1573	1e-07	9	9121456	9121988	0.99	2056	2123
Phas-1575	1e-07	9	9138055	9138452	0.99	1458	1698
Phas-1576	1e-07	9	9140652	9141070	0.98	5828	4143
Phas-1577	1e-07	9	9141908	9142347	0.99	4136	4176
Phas-1578	1e-07	9	9143109	9143360	0.97	5221	5957
Phas-1579	1e-07	9	9143673	9144310	0.99	6794	8083
Phas-1580	1e-07	9	9144744	9145078	0.98	6945	8705
Phas-1581	1e-07	9	9149576	9149826	0.99	2194	2808
Phas-1582	1e-07	9	9156358	9156932	0.99	5881	6642
Phas-1583	1e-07	9	9171217	9171530	0.99	1938	2344
Phas-1584	1e-07	9	9174254	9174714	0.98	4082	4755
Phas-1586	1e-07	9	9194026	9194402	0.99	19934	21841
Phas-1587	1e-07	9	9197745	9198226	0.98	5445	5421
Phas-1588	1e-07	9	9276095	9276429	0.98	667	879
Phas-1589	1e-07	9	9277545	9278068	0.99	13380	13745
Phas-1590	1e-05	9	9284466	9284695	0.98	10222	10400
Phas-1592	5e-06	9	9289870	9290057	0.99	1138	1258
Phas-1593	1e-07	9	9291134	9291834	0.97	9245	8993
Phas-1594	1e-07	9	9297990	9298198	0.99	878	1018
Phas-1595	1e-07	9	9299585	9300004	0.99	2820	2796
Phas-1596	1e-07	9	9303316	9303734	0.99	6355	7632
Phas-1598	1e-07	9	9324233	9324697	0.98	2286	3064
Phas-1599	1e-07	9	9337948	9338366	0.99	2944	2930
Phas-1600	1e-07	9	9346974	9347497	0.99	5523	5749
Phas-1601	1e-07	9	9350999	9351291	0.98	3519	2990
Phas-1603	1e-07	9	9356453	9357060	0.98	8039	8922
Phas-1604	1e-07	9	16207540	16208063	1	366	490
Phas-1607	1e-07	9	22103242	22103597	0.98	6870	6803
Phas-1608	1e-07	10	3676130	3676695	0.99	5156	5428
Phas-1609	1e-07	10	3679423	3679862	0.98	3530	4513
Phas-1610	1e-07	10	3687327	3687640	0.99	1755	1644
Phas-1611	1e-07	10	3688036	3688475	0.98	4876	4972
Phas-1612	1e-07	10	3703192	3703631	0.99	828	878
Phas-1615	1e-07	10	10344573	10345012	0.98	2692	3357
Phas-1616	1e-05	10	12652106	12652335	0.88	660	617
Phas-1618	1e-07	10	13959722	13959972	0.99	10909	12993
Phas-1619	1e-07	10	13962571	13963199	1	1947	1695
Phas-1620	1e-07	10	13965280	13965614	0.99	525	619
Phas-1621	1e-07	10	13966392	13966852	0.98	7230	7976
Phas-1622	1e-07	10	13973811	13974124	0.98	22877	19334
Phas-1623	1e-07	10	13976594	13977201	0.99	12215	12947
Phas-1624	1e-07	10	13980665	13980957	0.99	4658	6326
Phas-1626	1e-07	10	13982532	13982845	0.98	4732	5164
Phas-1629	1e-07	10	13987327	13987556	0.99	2729	2200
Phas-1630	1e-07	10	13988304	13989045	0.99	6029	6703
Phas-1631	1e-07	10	13990280	13991009	0.97	4634	5039
Phas-1632	1e-07	10	13993716	13994071	0.98	5356	5441
Phas-1633	1e-07	10	13995130	13995548	0.99	876	925
Phas-1635	1e-07	10	14011185	14011666	0.99	4428	4466
Phas-1636	5e-06	10	14012777	14012985	0.99	3078	4020
Phas-1638	1e-07	10	14015674	14015924	0.96	9706	9606
Phas-1640	1e-07	10	14023726	14024395	0.98	6292	6313
Phas-1641	1e-07	10	14024870	14025477	0.98	8417	7299
Phas-1642	5e-06	10	14026601	14026914	0.99	440	452
Phas-1643	1e-07	10	14033039	14033415	0.99	6743	7564
Phas-1644	1e-07	10	14033872	14034206	0.99	2047	1975
Phas-1645	1e-07	10	14034982	14035274	0.98	13577	15612
Phas-1646	1e-07	10	14035601	14035998	1	739	950
Phas-1647	1e-07	10	14036736	14037364	0.99	6233	5986
Phas-1648	1e-07	10	14038307	14039049	0.98	23130	23783
Phas-1649	1e-07	10	14040644	14041041	0.99	586	597
Phas-1650	1e-07	10	14041688	14042064	0.99	6806	8586
Phas-1651	1e-07	10	14042552	14042979	0.99	1839	1985
Phas-1652	1e-07	10	14044947	14045386	0.99	21386	21148
Phas-1653	1e-07	10	14045782	14046389	0.98	32932	30347
Phas-1657	1e-07	10	14066378	14066839	0.97	10175	11876
Phas-1658	5e-07	10	14069507	14069841	0.98	11532	12354
Phas-1661	1e-07	10	14074705	14074934	0.98	6971	7711
Phas-1662	1e-07	10	14087914	14088311	0.99	5692	7606
Phas-1666	1e-07	10	14107871	14108331	0.99	10925	9445
Phas-1667	1e-07	10	14108741	14109096	0.98	1855	2076
Phas-1668	5e-07	10	14116954	14117183	0.99	833	871
Phas-1669	1e-07	10	14119856	14120127	0.98	582	798
Phas-1670	1e-07	10	14121747	14122165	0.98	12407	11451
Phas-1671	1e-07	10	14123422	14123840	0.98	10502	9790
Phas-1672	1e-07	10	14124906	14125366	0.98	3549	3302
Phas-1673	1e-07	10	14138837	14139171	0.98	3411	4645
Phas-1674	1e-07	10	14140069	14140634	0.99	37757	29750
Phas-1675	1e-07	10	14141478	14142022	0.98	7960	9147
Phas-1676	1e-07	10	14147644	14147999	0.99	2039	1905
Phas-1677	1e-07	10	14179750	14180105	0.99	773	874
Phas-1678	1e-07	10	14183355	14183626	0.99	506	717
Phas-1679	1e-07	10	14191301	14191614	0.99	4862	4886
Phas-1680	5e-07	10	14193132	14193581	0.99	9325	10059
Phas-1681	1e-07	10	14202021	14202334	0.99	1833	1681
Phas-1682	1e-07	10	14203072	14203448	0.99	6370	7940
Phas-1683	1e-07	10	14207983	14208443	0.98	14848	10723
Phas-1684	1e-07	10	14213920	14214233	0.98	20884	19239
Phas-1685	1e-07	10	14216461	14216837	1	716	794
Phas-1687	1e-07	10	14220094	14220407	0.98	9126	11209
Phas-1688	1e-07	10	14221651	14221985	0.98	3681	3567
Phas-1689	1e-07	10	14224207	14224625	0.99	4029	5177
Phas-1690	1e-07	10	14227397	14227647	0.99	12523	17120
Phas-1693	1e-07	11	3316460	3316878	0.99	1157	1334
Phas-1694	1e-07	11	3318644	3319104	0.99	8077	7824
Phas-1695	1e-07	11	3321940	3322400	0.98	4349	4869
Phas-1700	1e-07	11	7810252	7811303	0.98	2722	2286
Phas-1701	1e-07	11	7813176	7813489	0.99	11263	11597
Phas-1703	5e-07	11	7815262	7815491	1	831	1047
Phas-1704	1e-07	11	8831113	8831447	0.97	686	653
Phas-1706	1e-07	11	8929529	8930220	0.98	3064	2789
Phas-1707	1e-07	11	8933453	8933766	0.99	7695	7903
Phas-1708	1e-07	11	9200995	9201308	0.98	6260	7648
Phas-1709	1e-07	11	9213539	9214041	0.92	4761	5660
Phas-1710	1e-07	11	9216612	9216904	0.98	1963	2671
Phas-1711	1e-06	11	9218104	9218732	0.99	3580	4022
Phas-1712	1e-07	11	9219550	9220094	0.99	3952	4536
Phas-1713	1e-07	11	9222300	9222550	0.99	2122	2105
Phas-1714	1e-07	11	9232650	9233068	0.99	3504	3340
Phas-1715	1e-07	11	9238511	9238803	0.99	5764	6618
Phas-1716	1e-07	11	9239971	9240368	0.99	2434	2588
Phas-1718	5e-06	11	9279330	9279559	0.99	1002	1212
Phas-1719	1e-07	11	9280505	9280776	0.99	1389	1787
Phas-1721	1e-07	11	9289440	9289774	0.98	9491	11706
Phas-1722	1e-07	11	9292489	9292781	0.99	5339	6501
Phas-1723	1e-07	11	9295630	9295985	0.98	9339	7510
Phas-1724	1e-07	11	9311238	9311740	0.99	1292	1432
Phas-1725	5e-06	11	9319705	9319913	0.99	1082	1505
Phas-1726	1e-07	11	9324309	9324580	0.99	5088	5607
Phas-1727	1e-07	11	9325602	9326020	0.99	6410	7194
Phas-1728	1e-07	11	9331991	9332451	0.98	2659	3837
Phas-1729	1e-07	11	9334169	9334503	0.99	558	693
Phas-1730	1e-07	11	9351751	9352022	0.98	4452	4995
Phas-1731	1e-07	11	9398242	9398639	1	1306	1189
Phas-1732	1e-07	11	9444972	9445369	0.98	20258	24744
Phas-1733	1e-07	11	9447104	9447459	0.99	5792	5709
Phas-1734	1e-07	11	9449872	9450143	0.98	4810	4415
Phas-1735	1e-07	11	9450968	9451323	0.99	2468	3320
Phas-1736	1e-07	11	9457981	9458210	0.99	1982	1988
Phas-1737	5e-06	11	9459892	9460121	0.98	1418	1581
Phas-1738	1e-07	11	9492469	9492761	0.98	3532	3268
Phas-1741	1e-07	11	9562012	9562388	1	980	755
Phas-1743	1e-07	11	9570127	9570524	0.99	4667	4336
Phas-1744	1e-07	11	9573048	9573508	0.98	4130	4526
Phas-1745	1e-07	11	9575966	9576258	0.99	1321	1482
Phas-1746	1e-07	11	9578632	9578882	0.99	8710	8618
Phas-1747	1e-07	11	9586747	9587081	0.98	11438	10593
Phas-1748	1e-06	11	9589885	9590114	0.93	1285	1166
Phas-1749	1e-07	11	9668568	9669133	0.98	9596	8868
Phas-1750	1e-07	11	9811350	9811684	0.97	4658	3880
Phas-1751	1e-07	11	9835828	9836204	0.98	2782	3403
Phas-1752	1e-07	11	9839952	9840286	0.99	14890	13932
Phas-1753	1e-07	11	9844615	9845075	0.99	675	636
Phas-1754	1e-07	11	9845792	9846147	0.99	2813	3598
Phas-1755	1e-07	11	9851767	9852269	0.98	14753	10026
Phas-1756	1e-07	11	9858288	9858706	0.99	2676	2823
Phas-1759	1e-07	11	9936168	9936712	0.98	695	570
Phas-1760	1e-07	11	9940799	9941217	0.99	4396	4050
Phas-1761	1e-07	11	9964041	9964396	0.97	785	794
Phas-1762	1e-07	11	9969769	9970166	1	904	1013
Phas-1763	1e-07	11	10007191	10007504	0.99	1059	1238
Phas-1765	1e-07	11	10028484	10028818	0.98	2893	4454
Phas-1766	1e-07	11	10646977	10647416	0.98	7471	10422
Phas-1768	1e-07	11	15363670	15364067	0.99	654	974
Phas-1769	1e-07	11	15378719	15379293	0.99	4499	4168
Phas-1770	1e-07	11	15385061	15385731	0.99	1414	1748
Phas-1771	1e-07	11	15388402	15388736	0.99	1501	1756
Phas-1775	1e-07	11	15763438	15763961	0.98	5512	6769
Phas-1776	1e-07	11	15860257	15860570	0.97	2492	2731
Phas-1777	1e-07	11	15861093	15861511	0.97	13479	17115
Phas-1778	1e-07	11	15863903	15864258	0.98	14914	13910
Phas-1779	1e-07	11	15865728	15866041	0.98	6739	7442
Phas-1780	1e-07	11	15868760	15869157	0.97	11312	13250
Phas-1781	1e-07	11	15870730	15871001	0.98	13691	15284
Phas-1782	1e-07	11	15871704	15872164	0.99	5903	7141
Phas-1784	1e-07	11	16088511	16089034	0.97	11188	12020
Phas-1786	1e-07	11	16101021	16101271	0.99	649	831
Phas-1787	1e-07	11	16103408	16103931	0.98	3068	3130
Phas-1788	1e-07	11	16105372	16105811	0.99	6454	7975
Phas-1791	1e-07	11	16113681	16114120	0.98	8593	8472
Phas-1792	1e-07	11	16228913	16229142	0.98	1495	1452
Phas-1793	1e-07	11	16249878	16250401	0.99	3616	4293
Phas-1794	1e-07	11	16330831	16331270	0.99	1071	1144
Phas-1796	1e-07	11	16376677	16376927	0.99	1180	1245
Phas-1797	1e-07	11	16381576	16382522	0.98	14349	15314
Phas-1798	1e-07	11	16388308	16388684	0.98	1793	2504
Phas-1799	1e-07	11	16391230	16391650	0.99	14441	16179
Phas-1800	1e-07	11	16392610	16392923	0.99	2021	2228
Phas-1801	1e-07	11	16394715	16395049	0.98	8684	8661
Phas-1802	1e-07	11	16395560	16396020	0.99	1012	911
Phas-1803	1e-07	11	16400531	16400865	0.99	8922	9988
Phas-1804	1e-06	11	16490625	16490833	0.99	454	576
Phas-1805	1e-07	11	16493133	16493299	0.99	5697	5443
Phas-1806	1e-07	11	16520068	16520528	0.98	23199	17529
Phas-1807	1e-07	11	16522633	16523354	0.98	4589	4819
Phas-1808	1e-07	11	16527097	16527578	0.99	26842	24498
Phas-1809	1e-07	11	16531342	16531928	0.98	20284	20361
Phas-1810	1e-07	11	16532315	16532607	0.99	3386	2912
Phas-1811	1e-07	11	16542897	16543147	0.99	1540	2275
Phas-1812	1e-07	11	16544741	16545012	0.99	15378	13390
Phas-1813	1e-07	11	16557386	16557846	0.99	2271	2736
Phas-1814	1e-07	11	16559121	16559434	0.99	5414	5886
Phas-1815	1e-07	11	16561620	16561828	0.98	1111	1294
Phas-1816	1e-07	11	16565276	16565589	0.99	2003	2072
Phas-1817	1e-07	11	16566054	16566598	0.99	6048	6606
Phas-1818	1e-07	11	16583179	16583744	0.98	16456	16636
Phas-1819	1e-07	11	16599186	16599631	0.99	2564	2783
Phas-1820	1e-07	11	16603155	16603405	0.99	2265	2413
Phas-1821	1e-07	11	16605079	16605371	0.99	2596	3064
Phas-1822	1e-07	11	16606566	16606963	0.98	1267	1316
Phas-1823	1e-07	11	16642313	16642563	0.97	349	499
Phas-1824	1e-07	11	16644866	16645263	0.99	1160	1154
Phas-1825	1e-07	11	16646016	16646203	0.99	555	556
Phas-1826	1e-07	11	16651979	16653174	0.98	36354	38486
Phas-1827	1e-07	11	16654533	16654982	0.99	2962	3329
Phas-1828	1e-07	11	16664988	16665427	0.96	1753	2047
Phas-1829	1e-07	11	19500935	19501416	0.98	13093	13713
Phas-1830	1e-07	11	19502087	19502547	0.98	2096	2616
Phas-1832	1e-07	11	19505140	19505390	0.99	1942	2368
Phas-1833	1e-07	11	19505812	19506041	0.98	5082	5580
Phas-1835	1e-07	11	22954958	22955334	0.98	2356	2344
Phas-1836	1e-07	11	22956289	22956728	0.98	8056	7823
Phas-1837	1e-07	11	22978124	22978584	0.99	14755	16446
Phas-1839	1e-07	11	22987446	22987906	0.98	2385	2400
Phas-1840	1e-07	11	22988689	22988939	0.97	10850	9076
Phas-1841	1e-07	11	22990177	22990532	0.99	6806	6970
Phas-1842	1e-07	11	22991406	22991740	0.98	1499	2744
Phas-1843	1e-07	11	22992999	22993312	0.99	16222	19892
Phas-1844	1e-07	11	22995194	22995696	0.99	3946	3796
Phas-1845	1e-07	11	22996904	22997194	0.97	6961	8916
Phas-1846	1e-07	11	22997919	22998379	0.99	10150	8357
Phas-1847	5e-06	11	22999745	22999974	1	470	502
Phas-1848	1e-07	11	23001268	23001833	0.98	6403	6294
Phas-1849	1e-07	11	23003564	23004201	0.99	16159	17200
Phas-1850	1e-07	11	23005079	23005539	0.99	12820	16284
Phas-1852	1e-07	11	23008526	23008902	0.98	6313	6762
Phas-1853	1e-07	11	23009627	23010343	0.99	3963	5510
Phas-1854	1e-07	11	23018987	23019363	0.99	6475	7266
Phas-1855	1e-07	11	23019822	23020156	0.99	5781	7780
Phas-1856	1e-07	11	23020732	23021129	0.98	5530	5894
Phas-1857	1e-07	11	23034542	23034897	0.99	6602	7650
Phas-1858	1e-07	11	23035499	23035875	0.99	7328	8080
Phas-1859	1e-07	11	23040231	23040805	0.98	2052	2186
Phas-1860	1e-07	11	23042933	23043351	0.98	4510	5391
Phas-1861	1e-07	11	23044226	23044623	0.98	10074	9370
Phas-1862	1e-07	11	23045540	23045811	0.98	3140	3031
Phas-1863	1e-07	11	23052806	23053329	0.98	8833	6667
Phas-1864	1e-07	11	23054153	23054823	0.99	6776	6352
Phas-1865	1e-07	11	23056061	23056416	0.99	5042	5323
Phas-1867	5e-06	11	23057420	23057566	0.98	5641	5669
Phas-1869	1e-07	11	24242342	24242823	0.99	3048	3051
Phas-1870	1e-07	11	24245265	24245536	0.99	956	1061
Phas-1871	1e-07	11	24246184	24246602	0.99	1723	2158
Phas-1872	1e-07	11	24247816	24248171	0.97	1302	1435
Phas-1873	1e-07	11	24257297	24257715	0.98	11391	13300
Phas-1874	1e-07	11	24258388	24258827	0.99	3128	3491
Phas-1875	1e-07	11	24288609	24288922	0.98	2388	2494
Phas-1876	1e-07	11	24291268	24291770	0.99	12469	12748
Phas-1877	1e-07	11	24293414	24293727	0.99	2904	2840
Phas-1878	1e-07	11	24295837	24296423	0.99	15176	15755
Phas-1879	1e-07	11	24319864	24320354	0.99	21657	17629
Phas-1880	1e-07	11	24321337	24321587	0.99	3997	4330
Phas-1881	1e-07	11	24327267	24327685	0.99	2926	2808
Phas-1882	1e-07	11	24329442	24330624	0.98	28688	32676
Phas-1883	1e-07	11	24332162	24332454	0.98	1120	1271
Phas-1884	1e-07	11	24333366	24333763	0.98	1596	1663
Phas-1885	1e-07	11	24334463	24334944	1	686	813
Phas-1886	1e-07	11	24335476	24336028	0.99	9007	9938
Phas-1887	5e-07	11	24336922	24337130	0.97	3763	3844
Phas-1888	1e-07	11	24337856	24338022	0.99	3672	3516
Phas-1889	1e-07	11	24338053	24338261	1	641	644
Phas-1890	1e-07	11	24340955	24341879	0.99	37209	36406
Phas-1891	1e-07	11	24342867	24343327	0.99	3582	4166
Phas-1892	1e-07	11	24344934	24345394	0.99	7169	7228
Phas-1893	1e-07	11	24346245	24346663	0.99	8433	8366
Phas-1894	1e-07	11	24347072	24347448	0.99	6732	8740
Phas-1895	1e-07	11	24349203	24349432	0.99	11322	16241
Phas-1896	1e-07	11	24398850	24399373	0.99	11182	12309
Phas-1897	1e-07	11	24401266	24401579	0.99	3110	2941
Phas-1898	1e-07	11	24404640	24404911	0.99	5017	5322
Phas-1899	1e-07	11	24406709	24407211	0.99	16182	19494
Phas-1900	1e-07	11	24409120	24409412	0.98	3242	3212
Phas-1901	1e-07	11	24411199	24411491	0.98	16220	19872
Phas-1902	1e-07	11	24412032	24412534	0.99	10774	10282
Phas-1903	1e-07	11	24415456	24415832	0.98	4965	4386
Phas-1905	1e-07	11	24440470	24440930	0.99	587	689
Phas-1906	1e-07	11	24450922	24451277	0.99	2638	2829
Phas-1907	1e-07	11	24451894	24452375	0.99	1729	1820
Phas-1908	1e-07	11	24452752	24453149	0.98	6934	8058
Phas-1909	1e-07	11	24455744	24456246	0.99	4414	3666
Phas-1910	1e-07	11	24456786	24457460	0.99	25697	31047
Phas-1911	1e-07	11	24458429	24458742	0.98	3913	4167
Phas-1912	1e-07	11	24459907	24460136	0.98	7335	5275
Phas-1914	1e-07	11	24463456	24463811	0.99	7272	8054
Phas-1915	1e-07	11	24465008	24465384	0.98	2639	2954
Phas-1916	1e-07	11	24469766	24470121	0.99	9600	10984
Phas-1917	1e-07	11	24473452	24473954	0.99	13971	14085
Phas-1918	1e-05	11	24474519	24474769	0.99	2145	2702
Phas-1919	1e-07	11	24514716	24515113	0.99	469	579
Phas-1920	1e-07	11	24531199	24531575	0.98	6620	8245
Phas-1921	1e-07	11	24568433	24568725	0.99	33001	33621
Phas-1922	1e-07	11	24569650	24570131	0.99	56098	49542
Phas-1923	1e-07	11	24577959	24578314	1	967	1097
Phas-1924	1e-07	11	24579253	24579713	0.99	2131	2817
Phas-1926	1e-07	11	24600947	24601176	0.99	2800	3533
Phas-1927	1e-07	11	24620607	24620857	0.99	2233	2356
Phas-1928	1e-07	11	24621751	24622064	0.99	1081	979
Phas-1929	1e-07	11	24622921	24623360	0.99	1684	2230
Phas-1930	1e-07	11	24623946	24624280	1	637	571
Phas-1931	1e-07	11	24625301	24625614	0.98	3568	3748
Phas-1932	1e-07	11	24631648	24631961	0.98	3166	4079
Phas-1934	1e-07	11	24677987	24678195	0.99	738	676
Phas-1935	1e-07	11	24679284	24679597	0.99	2304	2162
Phas-1936	1e-07	11	24679965	24680362	0.99	2517	3028
Phas-1937	1e-07	11	24680939	24681252	0.98	4031	4283
Phas-1938	1e-06	11	24681713	24681963	0.99	3556	3742
Phas-1939	1e-07	11	24682491	24683703	0.98	5201	5264
Phas-1940	1e-07	11	24682554	24682888	0.99	2298	2423
Phas-1941	1e-07	11	24702163	24702476	0.98	1245	1367
Phas-1942	5e-07	11	24703443	24703853	0.98	9245	9674
Phas-1943	1e-07	11	24707824	24708116	0.98	26597	29729
Phas-1944	5e-07	11	24711641	24711870	0.99	15290	13208
Phas-1945	1e-07	11	24763000	24763334	0.99	3498	3292
Phas-1946	1e-07	11	24764635	24765011	0.98	1821	2311
Phas-1947	1e-07	11	24765557	24765912	0.99	5274	5309
Phas-1949	1e-07	11	24769562	24770022	0.98	2256	2299
Phas-1950	1e-07	11	24770423	24771506	0.98	12348	12986
Phas-1951	1e-07	11	24773411	24773850	0.98	27737	21655
Phas-1952	1e-07	11	24780153	24780739	0.98	12422	12294
Phas-1953	1e-07	11	24783494	24783786	0.98	10868	9537
Phas-1954	1e-07	11	24784285	24784556	0.98	2448	2461
Phas-1955	5e-07	11	24786439	24786584	0.97	1053	1226
Phas-1956	1e-07	11	24789083	24789480	0.97	8696	9647
Phas-1957	1e-07	11	24793993	24794411	0.98	18210	22403
Phas-1958	1e-07	11	24795901	24796130	0.98	6407	6995
Phas-1959	1e-07	11	24796899	24797191	0.98	15872	15628
Phas-1960	1e-07	11	24803377	24803795	0.98	3229	4142
Phas-1961	1e-07	11	24804918	24805168	0.97	2799	3513
Phas-1962	1e-07	11	24806345	24806847	0.98	14721	16294
Phas-1963	1e-07	11	24807718	24808031	0.99	554	799
Phas-1964	1e-07	11	24907940	24908547	1	437	437
Phas-1966	1e-07	11	24918520	24918959	0.99	5910	6956
Phas-1967	1e-07	11	24919620	24920059	0.98	25421	29483
Phas-1968	1e-07	11	24920879	24921192	0.99	8197	6487
Phas-1969	1e-07	11	24923961	24924412	0.99	5220	6347
Phas-1970	1e-07	11	24925123	24926137	0.98	20606	18286
Phas-1971	1e-07	11	24994867	24995348	0.99	13645	12500
Phas-1972	1e-07	11	25026851	25027164	0.99	590	718
Phas-1974	1e-07	11	25046111	25046529	0.99	3019	2965
Phas-1975	1e-07	11	25047127	25047398	1	1291	1313
Phas-1976	1e-07	11	25048330	25048853	0.99	12094	12137
Phas-1977	1e-07	11	25049910	25050244	0.99	2620	2399
Phas-1978	1e-07	11	25077684	25078039	0.99	7327	8887
Phas-1979	1e-07	11	25078877	25079253	0.96	2606	2573
Phas-1980	1e-07	11	25080445	25080674	0.98	1738	1929
Phas-1981	1e-07	11	25081774	25082087	0.99	1827	2099
Phas-1982	1e-07	11	25082770	25083188	0.98	3405	3333
Phas-1983	1e-06	11	25084581	25084894	0.98	2191	2112
Phas-1984	1e-07	11	25088147	25088376	0.99	804	823
Phas-1985	1e-07	11	25090096	25090724	0.98	1294	1334
Phas-1986	1e-07	11	25091423	25092093	0.99	12544	12206
Phas-1987	1e-07	11	25093200	25093618	0.99	4799	4615
Phas-1988	1e-07	11	25094061	25094563	0.97	4632	4440
Phas-1989	1e-07	11	25095310	25095665	0.99	9613	13270
Phas-1990	1e-07	11	25096368	25096786	0.97	24964	25784
Phas-1991	1e-05	11	25097859	25098088	0.98	3472	4337
Phas-1992	1e-07	11	25099627	25099961	1	932	1253
Phas-1993	1e-07	11	25109770	25110146	0.99	3115	3962
Phas-1994	1e-07	11	25112195	25112571	0.99	12779	12523
Phas-1996	1e-07	11	25119357	25119733	0.97	6155	7065
Phas-1997	1e-07	11	25120043	25120335	0.99	4989	5577
Phas-2000	1e-07	11	25123162	25123433	0.98	27018	24369
Phas-2001	1e-07	11	25124726	25125175	0.98	7991	7260
Phas-2002	1e-07	11	25126434	25126999	0.98	10890	10140
Phas-2003	1e-07	11	25128056	25128348	0.99	2005	2304
Phas-2005	1e-07	11	25130821	25131176	0.99	3386	3474
Phas-2006	1e-07	11	25132219	25132616	0.99	17340	19228
Phas-2007	1e-07	11	25132943	25133844	0.99	18156	21053
Phas-2008	1e-07	11	25136893	25137311	0.99	6639	7798
Phas-2009	1e-07	11	25138011	25139326	0.99	13527	14610
Phas-2010	1e-07	11	25139988	25140322	0.99	32371	31527
Phas-2011	1e-07	11	25142058	25142455	0.97	949	936
Phas-2012	1e-07	11	25142895	25143187	0.99	10762	10263
Phas-2013	1e-07	11	25142895	25144329	0.99	20314	18757
Phas-2014	1e-07	11	25145003	25145421	0.99	7160	6561
Phas-2015	1e-07	11	25145723	25146456	0.99	4918	5402
Phas-2016	1e-07	11	25147620	25148195	0.98	9464	12398
Phas-2017	1e-07	11	26322692	26323257	0.97	36477	33222
Phas-2018	1e-07	11	26324224	26325292	0.99	14460	14668
Phas-2019	1e-07	11	26326681	26326910	0.99	1421	1733
Phas-2020	1e-07	11	26328479	26328897	0.98	5274	7206
Phas-2021	1e-07	11	26331293	26331711	0.98	4037	5294
Phas-2022	1e-07	11	26332907	26333388	0.98	28266	27767
Phas-2023	1e-07	11	26333816	26334234	0.99	4552	5191
Phas-2024	1e-07	11	26335010	26335323	1	375	625
Phas-2025	1e-07	11	26335904	26336783	0.98	5746	6909
Phas-2026	1e-07	11	26338294	26338691	0.99	24512	25827
Phas-2027	1e-07	11	26339494	26339996	0.99	4177	3027
Phas-2028	1e-07	11	26340388	26340827	0.99	9486	9763
Phas-2029	1e-07	11	26347991	26348451	0.98	4799	5289
Phas-2031	1e-07	11	26374347	26374870	0.99	87620	84447
Phas-2034	1e-07	11	26382189	26382586	0.96	1278	1208
Phas-2035	1e-07	11	26384297	26384682	0.97	5869	6209
Phas-2036	1e-07	11	26385399	26386113	0.98	3659	4341
Phas-2038	1e-07	11	26387442	26387839	0.98	5966	10601
Phas-2039	1e-07	11	26389256	26389590	1	782	988
Phas-2040	1e-07	11	26390329	26390894	0.99	5365	6240
Phas-2041	1e-07	11	26391723	26392204	0.99	53254	53491
Phas-2042	1e-07	11	26394628	26394983	0.99	7526	10016
Phas-2043	1e-07	11	26397287	26397726	0.98	15917	15461
Phas-2045	5e-06	12	2262308	2262642	0.99	1691	1543
Phas-2046	1e-07	12	2274931	2275370	0.98	3029	3354
Phas-2047	1e-07	12	2278019	2278479	0.99	9158	10961
Phas-2048	1e-07	12	2282119	2282474	0.98	2094	2291
Phas-2049	1e-07	12	2283810	2284291	0.99	7292	7757
Phas-2050	5e-07	12	3133636	3133823	0.98	4100	5185
Phas-2051	1e-07	12	3139600	3139934	0.99	573	830
Phas-2052	1e-07	12	3141683	3142038	0.99	3234	3369
Phas-2053	1e-07	12	3143050	3143751	0.98	14282	15181
Phas-2054	1e-07	12	7555098	7555516	0.98	1732	1626
Phas-2055	1e-07	12	7558800	7559197	0.99	2283	2519
Phas-2056	1e-07	12	8086470	8086783	0.98	758	1002
Phas-2057	1e-07	12	8088222	8088880	0.98	13779	12598
Phas-2058	1e-07	12	8090106	8090398	0.99	9080	10214
Phas-2059	1e-07	12	8107332	8107855	0.97	7544	7362
Phas-2060	1e-07	12	8109980	8110524	0.99	13035	13449
Phas-2061	5e-06	12	8113988	8114217	0.99	4197	4554
Phas-2062	1e-07	12	8126379	8126671	0.99	2083	2419
Phas-2063	5e-07	12	8128935	8129206	0.99	263	308
Phas-2064	1e-07	12	8153966	8154258	0.99	8183	8272
Phas-2067	1e-07	12	8180540	8180979	0.98	23539	24302
Phas-2068	1e-07	12	8188793	8189064	0.98	5758	7284
Phas-2069	1e-07	12	8190316	8190608	0.97	665	638
Phas-2071	1e-07	12	8242511	8242950	0.99	4800	6193
Phas-2072	1e-07	12	8246823	8247199	0.99	2287	2835
Phas-2073	1e-07	12	8265769	8265998	0.99	575	582
Phas-2074	1e-07	12	8447751	8448169	0.97	3947	3993
Phas-2075	1e-07	12	8451059	8451246	0.99	3792	4695
Phas-2079	1e-07	12	8705620	8706206	0.99	2210	2062
Phas-2080	1e-07	12	8709725	8710080	0.99	2769	4527
Phas-2082	5e-06	12	8713929	8714158	0.99	1072	990
Phas-2083	1e-07	12	8745052	8745386	0.99	2262	2260
Phas-2085	1e-07	12	8748395	8748729	0.98	12943	10781
Phas-2087	1e-07	12	9185737	9186134	0.98	1677	2073
Phas-2088	1e-07	12	9190118	9190473	0.99	593	758
Phas-2090	1e-07	12	9202084	9202481	0.99	7701	7834
Phas-2091	1e-07	12	9207243	9207472	0.99	2188	3161
Phas-2093	1e-07	12	9258312	9258709	0.99	1516	1618
Phas-2094	1e-07	12	9261030	9261217	0.99	977	1192
Phas-2095	1e-07	12	10220849	10221351	0.99	9811	12375
Phas-2096	1e-07	12	10222594	10222907	0.99	659	785
Phas-2097	1e-07	12	10224715	10225049	0.98	2923	3290
Phas-2098	1e-07	12	10228651	10229153	0.98	959	1044
Phas-2100	1e-07	12	10269492	10269994	0.99	1338	1337
Phas-2102	5e-07	12	10278672	10278986	0.93	1645	1620
Phas-2103	5e-06	12	10280644	10280873	0.98	520	581
Phas-2105	1e-07	12	13957369	13957661	0.97	2413	2951
Phas-2106	1e-07	12	13959593	13959885	0.98	2124	2434
Phas-2107	1e-07	12	13963767	13964059	0.98	2388	2270
Phas-2108	1e-07	12	13970384	13970886	0.99	27743	28639
Phas-2109	1e-05	12	13972767	13972954	1	670	517
Phas-2110	1e-07	12	13974989	13975302	0.99	710	921
Phas-2111	1e-07	12	14059302	14059678	0.99	3436	4830
Phas-2113	1e-07	12	14063124	14063479	0.98	16202	13617
Phas-2114	1e-07	12	14066562	14067001	0.98	9723	11263
Phas-2115	1e-07	12	14069459	14069814	1	432	525
Phas-2117	1e-07	12	14144475	14144914	1	1061	1293
Phas-2118	1e-07	12	14158617	14158993	0.99	3005	3687
Phas-2119	1e-07	12	14159453	14159766	0.98	658	736
Phas-2120	1e-07	12	14161948	14162303	0.98	1061	1112
Phas-2121	1e-07	12	14164323	14165077	0.99	3283	3618
Phas-2122	5e-07	12	14165643	14165872	0.99	1534	1876
Phas-2123	1e-07	12	14177954	14178351	0.98	24219	21996
Phas-2124	1e-07	12	14182000	14182397	0.99	2799	3460
Phas-2125	1e-07	12	14290297	14290653	0.97	5676	6486
Phas-2126	1e-07	12	14295412	14295830	0.98	11520	13016
Phas-2127	1e-07	12	14403851	14404248	0.99	5731	6494
Phas-2128	1e-07	12	14460085	14460314	0.99	694	919
Phas-2129	1e-07	12	14466213	14466652	0.98	6392	4873
Phas-2130	1e-07	12	14467502	14467689	0.99	34095	27369
Phas-2132	1e-07	12	14543206	14543456	0.99	1579	1825
Phas-2133	1e-07	12	14544078	14544454	0.98	2516	3263
Phas-2134	1e-07	12	14546701	14547098	0.98	15802	13153
Phas-2135	1e-07	12	14548439	14548815	0.99	2785	2775
Phas-2136	1e-07	12	14550615	14550865	1	785	751
Phas-2137	1e-07	12	14576254	14576609	0.99	5803	6217
Phas-2138	1e-07	12	14598448	14598845	0.97	1708	2075
Phas-2139	1e-07	12	14599249	14599667	0.99	1589	1826
Phas-2140	1e-07	12	14601992	14602620	0.99	9643	9867
Phas-2141	1e-07	12	14602956	14603437	0.98	3635	3324
Phas-2143	1e-07	12	14629362	14630127	0.99	3469	3818
Phas-2144	1e-07	12	14630948	14631408	0.98	12732	12853
Phas-2146	5e-06	12	14661892	14662100	0.99	448	385
Phas-2147	1e-07	12	14666360	14666610	0.99	1438	1534
Phas-2149	1e-07	12	14677285	14677787	0.99	1102	1163
Phas-2151	1e-07	12	14686970	14687283	0.97	9015	10404
Phas-2153	1e-07	12	14695594	14695949	1	811	1006
Phas-2154	5e-07	12	14696458	14696876	0.99	1381	1918
Phas-2155	1e-07	12	14697199	14697596	1	378	469
Phas-2156	1e-07	12	14699892	14700289	0.99	1289	1207
Phas-2157	1e-07	12	14701468	14702012	0.98	3582	3099
Phas-2158	1e-07	12	14704374	14704708	0.99	7729	7200
Phas-2160	1e-07	12	14825859	14826067	0.99	633	847
Phas-2162	1e-07	12	14930825	14931159	0.98	6341	8362
Phas-2164	1e-07	12	14938208	14938710	0.98	10204	11055
Phas-2165	1e-07	12	14943524	14944629	0.98	10879	12236
Phas-2166	1e-07	12	14954920	14955212	0.99	668	958
Phas-2167	1e-07	12	15140821	15141482	0.98	10417	10675
Phas-2169	1e-07	12	15156110	15156444	0.98	10501	10295
Phas-2170	1e-07	12	15158823	15159052	0.99	2164	2846
Phas-2171	1e-07	12	15160719	15161419	0.99	1087	1318
Phas-2172	5e-06	12	15162567	15163048	0.99	1901	2007
Phas-2173	1e-07	12	15164327	15164901	0.97	9772	10004
Phas-2174	1e-07	12	15171687	15172237	0.99	14222	15586
Phas-2175	1e-07	12	15176151	15176632	0.96	11109	10270
Phas-2176	1e-07	12	15177769	15178040	0.98	7609	7315
Phas-2177	1e-07	12	15179030	15179490	0.99	2795	2882
Phas-2178	1e-07	12	15186997	15187499	0.99	6681	7326
Phas-2179	1e-07	12	15206840	15207216	0.99	13789	16437
Phas-2181	1e-07	12	15210902	15211131	0.99	578	707
Phas-2182	1e-07	12	15212200	15212429	0.99	4397	3938
Phas-2183	1e-07	12	15214226	15214539	0.98	16450	19097
Phas-2184	1e-07	12	15215668	15216128	0.96	4914	5073
Phas-2185	1e-07	12	15218157	15218533	0.99	4399	4745
Phas-2186	1e-07	12	15220614	15221167	0.99	4527	4904
Phas-2187	1e-07	12	15239678	15240054	0.97	1569	2030
Phas-2188	1e-07	12	15246019	15246500	0.99	1634	1658
Phas-2189	1e-07	12	15259525	15259964	0.97	10029	10238
Phas-2190	1e-07	12	15283748	15284229	0.99	6981	6184
Phas-2191	1e-07	12	15287954	15288519	0.99	2718	3110
Phas-2192	1e-07	12	15309033	15309346	0.98	11224	9594
Phas-2193	1e-07	12	15312428	15312972	0.99	4437	4894
Phas-2194	1e-07	12	15317943	15318319	0.99	8197	9659
Phas-2195	1e-07	12	15323746	15324144	0.96	3043	2956
Phas-2196	1e-07	12	15404365	15404741	0.99	2747	2541
Phas-2197	1e-07	12	15414752	15415317	0.99	10668	14374
Phas-2198	1e-07	12	15437852	15438060	0.97	829	924
Phas-2199	1e-07	12	15439048	15439340	0.99	2666	3206
Phas-2200	1e-07	12	15457744	15458183	0.99	5483	5587
Phas-2201	1e-07	12	15521697	15522124	0.99	927	839
Phas-2202	1e-07	12	15533589	15534555	0.99	9393	10632
Phas-2203	1e-07	12	15535652	15535944	0.99	579	546
Phas-2205	1e-07	12	15538393	15538664	0.98	1361	1709
Phas-2206	1e-07	12	15543667	15544085	0.98	1471	1783
Phas-2207	1e-07	12	15558925	15559259	0.98	9567	12970
Phas-2208	1e-07	12	15561262	15561672	0.99	34349	34183
Phas-2209	1e-07	12	15564652	15565180	0.98	2154	2656
Phas-2212	1e-07	12	15599867	15600277	0.99	34349	34183
Phas-2213	1e-07	12	15602280	15602614	0.98	9567	12970
Phas-2214	1e-07	12	15617452	15617870	0.98	1471	1783
Phas-2215	5e-07	12	15620166	15620563	0.98	1480	1786
Phas-2216	5e-06	12	15622839	15623581	0.99	16217	16137
Phas-2217	1e-07	12	15624340	15624632	1	1053	1259
Phas-2218	1e-07	12	15664640	15665100	0.98	1510	1720
Phas-2219	1e-07	12	15667977	15668353	0.98	4901	5727
Phas-2221	1e-07	12	16139551	16140137	0.99	11196	13225
Phas-2222	1e-07	12	16208032	16208366	0.97	7665	7766
Phas-2223	1e-07	12	16208894	16209165	1	325	517
Phas-2224	1e-07	12	16210716	16210987	0.98	1345	1374
Phas-2225	1e-07	12	16211529	16212136	0.98	9224	9552
Phas-2226	1e-07	12	16254177	16254490	0.99	3596	3872
Phas-2227	1e-07	12	16258036	16258412	0.99	10022	10279
Phas-2228	1e-07	12	16259057	16259454	0.97	9952	9502
Phas-2229	1e-07	12	16260920	16261128	0.99	1432	1804
Phas-2231	5e-07	12	16280648	16281213	0.99	2373	2195
Phas-2232	1e-07	12	16284218	16284447	0.98	6256	7599
Phas-2233	1e-07	12	16285220	16285512	0.99	10394	8430
Phas-2234	1e-07	12	16288126	16288523	0.99	2021	2149
Phas-2235	1e-07	12	16288904	16289280	0.98	2298	2638
Phas-2236	1e-07	12	16302976	16303205	0.99	2927	2639
Phas-2237	1e-07	12	16310031	16310575	0.99	20667	22404
Phas-2239	1e-07	12	16315250	16315689	0.99	43067	38259
Phas-2240	1e-07	12	16318419	16318648	0.99	851	806
Phas-2241	1e-07	12	16319607	16320067	0.99	10388	9434
Phas-2242	1e-06	12	16323620	16323849	0.99	562	760
Phas-2243	1e-07	12	16344645	16344832	0.98	10964	11478
Phas-2245	5e-07	12	16347067	16347359	0.99	798	810
Phas-2247	1e-07	12	18006275	18006567	0.99	6612	6930
Phas-2248	1e-07	12	18022874	18023397	0.97	44512	35491
Phas-2249	1e-07	12	18038952	18039244	0.99	7003	7580
Phas-2250	1e-07	12	18040308	18040747	0.98	8687	9606
Phas-2251	1e-07	12	18041518	18042083	0.98	14068	14283
Phas-2252	1e-07	12	18049095	18049429	0.98	613	561
Phas-2253	1e-07	12	18051837	18052129	0.97	1073	1264
Phas-2254	1e-07	12	18054376	18054752	0.98	4557	4114
Phas-2257	1e-07	12	18066406	18066635	0.98	6314	8104
Phas-2258	1e-07	12	18069744	18070036	0.98	4055	5513
Phas-2259	1e-07	12	18072704	18073405	0.99	12093	13729
Phas-2260	1e-07	12	18075006	18075382	0.99	1077	946
Phas-2261	1e-07	12	18076794	18077170	0.98	25976	26381
Phas-2262	5e-06	12	18082687	18082979	0.97	497	481
Phas-2263	1e-07	12	18086634	18087052	0.98	16293	15876
Phas-2264	1e-07	12	18087443	18088059	0.98	4070	4533
Phas-2266	1e-07	12	18094735	18094985	1	1605	1827
Phas-2267	1e-07	12	18101925	18102364	0.99	9775	9907
Phas-2268	1e-07	12	18176502	18176836	0.98	3743	4851
Phas-2269	1e-07	12	18177816	18178192	0.99	3740	4205
Phas-2270	1e-07	12	18179402	18179736	0.99	18092	20554
Phas-2272	1e-07	12	18205567	18205880	0.98	4300	4188
Phas-2273	1e-07	12	18210378	18210817	0.99	3521	3806
Phas-2274	1e-07	12	18264947	18265260	0.99	16766	21037
Phas-2276	1e-07	12	18274845	18275263	0.99	25546	29473
Phas-2277	1e-07	12	18276897	18277147	0.96	630	881
Phas-2278	1e-07	12	18279136	18279659	0.98	2962	2941
Phas-2279	1e-07	12	18280355	18280773	0.99	3250	3962
Phas-2280	1e-07	12	18281791	18282188	0.98	3121	3297
Phas-2281	1e-07	12	18286907	18287199	0.99	3491	3202
Phas-2282	1e-07	12	18290203	18290432	1	846	1093
Phas-2283	1e-07	12	18292691	18293004	0.98	13649	12828
Phas-2284	1e-07	12	18295566	18295942	0.99	14991	14890
Phas-2285	1e-07	12	18298158	18298534	0.98	994	1267
Phas-2286	1e-07	12	18621463	18621965	0.98	3530	4098
Phas-2287	1e-07	12	18622491	18623014	0.98	6258	6250
Phas-2288	1e-07	12	18625525	18625943	0.98	1363	1580
Phas-2289	1e-07	12	18628199	18628470	0.98	1115	1358
Phas-2290	1e-07	12	18645485	18646029	0.99	3957	3903
Phas-2291	1e-07	12	18667354	18667709	0.99	1205	1324
Phas-2292	1e-07	12	18684731	18685044	0.98	7958	7519
Phas-2293	1e-07	12	18688276	18688862	0.99	10375	10587
Phas-2294	1e-07	12	18698931	18699202	1	530	680
Phas-2295	1e-07	12	18699803	18700116	0.98	9204	11058
Phas-2297	1e-07	12	18701953	18702287	0.97	3759	5456
Phas-2298	1e-07	12	18703316	18703839	0.98	5897	6522
Phas-2299	1e-07	12	18706044	18706483	0.98	16494	16109
Phas-2300	1e-07	12	18711595	18712034	0.98	3729	4425
Phas-2301	1e-07	12	18719424	18719926	0.99	2680	2977
Phas-2302	1e-07	12	18846925	18847575	0.99	6138	6050
Phas-2304	1e-07	12	19207807	19208309	0.99	6751	7493
Phas-2305	1e-07	12	19209587	19209900	0.98	3143	3296
Phas-2306	1e-07	12	19215809	19216101	0.97	5488	4438
Phas-2307	1e-07	12	19217098	19217714	0.98	16141	17483
Phas-2308	1e-07	12	19219103	19219374	0.98	3975	4907
Phas-2309	1e-07	12	19228112	19228572	0.99	1985	2091
Phas-2310	1e-07	12	19231076	19231452	0.99	1897	1905
Phas-2311	1e-07	12	19232258	19232697	0.98	18809	20970
Phas-2312	1e-07	12	19238853	19239313	0.98	4510	5030
Phas-2313	1e-07	12	19239710	19239960	0.99	2994	3932
Phas-2314	1e-07	12	19241657	19242366	0.98	2076	2369
Phas-2315	1e-07	12	19251870	19252330	0.98	2933	3119
Phas-2316	1e-07	12	19253170	19253651	0.99	6608	6552
Phas-2317	1e-07	12	19254708	19255084	0.98	4288	4795
Phas-2318	1e-07	12	19256828	19257141	0.98	14120	15518
Phas-2319	1e-07	12	19257952	19258673	0.98	12592	14984
Phas-2320	1e-07	12	19259366	19259805	0.99	3198	4266
Phas-2321	1e-07	12	19260264	19260661	0.99	819	997
Phas-2322	1e-07	12	19261317	19261756	0.98	7585	8711
Phas-2326	1e-07	12	19268307	19268578	0.99	2428	2466
Phas-2327	1e-07	12	19270641	19270933	0.99	1084	1325
Phas-2328	1e-07	12	19273119	19273453	0.98	661	648
Phas-2329	1e-07	12	19293708	19293937	0.97	11505	9363
Phas-2330	1e-07	12	19296113	19296426	0.98	9376	10511
Phas-2331	1e-07	12	19298242	19298795	0.99	1337	1546
Phas-2332	1e-07	12	19299097	19299473	0.99	5383	6254
Phas-2333	5e-07	12	19299949	19300325	0.98	2016	2405
Phas-2334	1e-07	12	19300703	19301142	0.99	4639	5215
Phas-2335	1e-07	12	19303574	19303824	0.98	1639	1866
Phas-2336	1e-07	12	19307993	19308369	0.98	10222	8890
Phas-2337	1e-07	12	19314261	19314616	1	779	1064
Phas-2338	1e-07	12	19315195	19315832	0.98	2837	3145
Phas-2339	1e-07	12	19317040	19317542	0.99	3177	3382
Phas-2340	1e-07	12	20905035	20905474	0.98	13916	11625
Phas-2341	1e-07	12	20907439	20907878	0.98	5361	6540
Phas-2343	1e-07	12	20911779	20912428	0.99	1436	1422
Phas-2344	1e-07	12	20913855	20914210	0.98	8671	9975
Phas-2345	1e-07	12	20914807	20915288	0.99	1030	1453
Phas-2346	1e-07	12	20919545	20920047	0.99	2409	2724
Phas-2347	1e-07	12	20923179	20923555	0.99	11204	12367
Phas-2348	1e-07	12	20924033	20924936	0.98	5714	6266
Phas-2349	5e-06	12	20932727	20932977	0.98	17639	21217
Phas-2351	1e-07	12	20937480	20937877	0.98	3147	3085
Phas-2352	1e-07	12	20939566	20939984	0.99	7186	8057
Phas-2353	1e-07	12	20941046	20942052	0.98	8098	8016
Phas-2354	1e-07	12	20946999	20947740	0.98	21406	20248
Phas-2355	1e-07	12	20949920	20950338	0.99	2790	3225
Phas-2356	1e-07	12	20951775	20952151	0.99	16448	17330
Phas-2357	1e-07	12	20953339	20953799	0.99	1746	1863
Phas-2358	1e-07	12	20957419	20957732	0.98	6915	8969
Phas-2359	1e-07	12	20975967	20976343	1	477	630
Phas-2360	1e-07	12	20978983	20979527	0.98	11841	13910
Phas-2361	1e-07	12	20979897	20980512	0.99	5932	7055
Phas-2363	1e-07	12	20984997	20985415	0.98	4002	4044
Phas-2364	5e-06	12	20991853	20992103	0.99	6154	6808
Phas-2365	1e-07	12	20996028	20996644	0.99	2529	2833
Phas-2366	1e-07	12	20997518	20997810	0.99	2700	2866
Phas-2367	1e-07	12	20999297	20999757	0.97	5956	6831
Phas-2368	1e-07	12	21000978	21001438	0.99	56961	52687
Phas-2369	1e-07	12	21003761	21004179	1	856	749
Phas-2370	1e-07	12	21006186	21006562	0.99	8835	9720
Phas-2371	1e-07	12	21008443	21008903	0.99	3720	5008
[truncated: 270 more rows]
