# Supplementary material for: Spatial distribution of three ARGONAUTEs regulates the anther phasiRNA pathway
Source: Nat Commun. 2023 Jun 7;14:3333. doi: 10.1038/s41467-023-38881-z (PMC10247740; doi:10.1038/s41467-023-38881-z)
Supplement: Supplementary file 9 — Supplementary Dataset 6 [file 41467_2023_38881_MOESM9_ESM.xlsx]

## Sheet: Sheet1
Supplementary Data 6. The 21-nt phasiRNA clusters in AGO1d-RIP fractions
Name	P-value	Chr	Start	End	Phasi ratio	AGO1d-21phasiRNA_1	AGO1d-21phasiRNA_2	AGO1d-21phasiRNA_3	AGO1d-21phasiRNA_4
Phas-1	1e-07	1	2231074	2231408	0.97	1106	734	1094	1311
Phas-2	1e-07	1	2238869	2239182	0.97	729	454	669	961
Phas-3	1e-07	1	2239679	2240097	0.98	43828	27637	41357	45758
Phas-4	1e-07	1	2240535	2240890	0.95	3464	2144	3083	4214
Phas-5	1e-07	1	2242050	2242405	0.99	320	240	279	358
Phas-6	1e-07	1	2244154	2244572	0.97	18731	12253	16611	27201
Phas-7	1e-07	1	2312897	2313252	0.98	9051	5676	8308	15934
Phas-8	1e-07	1	2314656	2315116	0.98	12860	8054	12109	17651
Phas-9	1e-07	1	2317262	2317596	0.98	7386	5250	8133	6845
Phas-10	1e-07	1	2319365	2319636	0.97	4201	2993	4209	4653
Phas-11	1e-06	1	2319981	2320273	0.95	17379	11291	16198	16670
Phas-12	5e-07	1	2324297	2324703	0.98	7678	5091	7421	6663
Phas-13	1e-07	1	2325492	2325868	0.98	19107	11772	15479	17688
Phas-14	1e-07	1	2327575	2328014	0.98	4803	2985	4638	5938
Phas-15	1e-07	1	2329053	2329597	0.97	20873	13776	19278	20343
Phas-16	5e-07	1	2330313	2330794	0.98	10950	7140	9807	11918
Phas-17	1e-07	1	2331767	2332200	0.98	1399	892	1426	1560
Phas-18	1e-07	1	2332901	2333235	0.97	7388	4478	6684	8820
Phas-19	1e-07	1	2333896	2334251	0.98	4933	3361	5010	4371
Phas-20	1e-07	1	2334854	2335335	0.98	39623	24934	36279	48530
Phas-21	5e-06	1	2342004	2342485	0.97	9421	6174	8922	10461
Phas-22	1e-07	1	2343033	2343367	0.98	7713	4235	7084	8410
Phas-23	1e-07	1	2345866	2346284	0.98	21626	13489	19786	24104
Phas-24	1e-07	1	2347066	2347547	0.98	30853	20482	29520	27520
Phas-25	1e-07	1	2347941	2348359	0.97	14475	9764	14174	12605
Phas-26	1e-07	1	2349157	2349554	0.98	19519	12373	19345	21152
Phas-31	5e-07	1	14156119	14156454	0.93	8768	5598	8226	9394
Phas-32	1e-07	1	14204989	14205302	0.98	1755	1189	1898	1600
Phas-35	5e-07	1	19140223	19140778	0.98	6248	3964	6033	5468
Phas-36	1e-07	1	19144849	19145330	0.97	18563	12499	17207	17407
Phas-37	1e-07	1	20077119	20077264	0.97	1840	1265	2113	1469
Phas-39	1e-06	1	20082975	20083267	0.98	1111	739	1028	1831
Phas-40	1e-07	1	20084442	20084755	0.98	32675	20850	34182	36559
Phas-41	1e-06	1	20086223	20086452	0.96	514	379	466	391
Phas-42	5e-07	1	20089385	20089656	0.99	9280	6389	9142	8259
Phas-43	1e-07	1	20108099	20108454	0.97	1683	1060	1370	1987
Phas-46	1e-07	1	20404473	20404849	0.98	1592	1010	1487	1106
Phas-47	1e-07	1	20418003	20418358	0.96	11541	7624	11079	12043
Phas-48	1e-07	1	20421157	20421513	0.93	1776	1170	1699	1833
Phas-49	1e-07	1	20452733	20453172	0.97	10429	6630	10726	12823
Phas-50	1e-07	1	20455384	20455655	0.97	3252	2047	3033	1791
Phas-51	1e-07	1	20457701	20457993	0.97	7812	4940	7460	7602
Phas-52	1e-07	1	20462593	20462969	0.98	3691	2535	3455	3500
Phas-56	1e-07	1	34219181	34219557	0.98	5063	3191	4848	7284
Phas-57	1e-07	1	34222113	34222699	0.96	7469	4729	6925	8055
Phas-58	1e-07	1	34224628	34224983	0.98	4237	2798	3938	6292
Phas-59	1e-07	1	34225959	34226440	0.96	696	438	649	660
Phas-61	1e-07	1	34227269	34227624	0.95	7515	5775	8779	8563
Phas-62	1e-07	1	34229043	34229482	0.98	18430	11908	16788	20341
Phas-63	5e-06	1	34230708	34231000	0.98	1160	855	1279	657
Phas-64	1e-07	1	34231553	34232076	0.95	1643	1071	1539	2309
Phas-65	1e-07	1	34254360	34254652	0.98	21595	13653	20604	20584
Phas-66	1e-07	1	34256802	34257283	0.96	6029	4195	5786	8407
Phas-67	1e-07	1	34261955	34262457	0.99	3787	2572	3531	4134
Phas-68	1e-07	1	34278613	34278947	0.98	1010	704	1113	1361
Phas-69	1e-07	1	34281623	34281978	0.98	3897	2563	3817	4672
Phas-70	1e-07	1	34285404	34285696	0.97	2280	1504	2143	3425
Phas-71	1e-07	1	34287370	34287746	0.99	17200	10527	16823	13987
Phas-72	1e-07	1	34289607	34290004	0.99	4306	2894	3861	7726
Phas-73	1e-07	1	34291053	34291597	0.97	13970	9077	13244	13987
Phas-74	1e-07	1	38528324	38528532	0.99	1413	875	1512	1938
Phas-75	1e-07	1	39681888	39682117	0.98	2069	1388	1960	2301
Phas-77	1e-07	2	1486730	1487190	0.97	12189	7805	11635	13372
Phas-78	1e-07	2	1487532	1487866	0.98	19383	13629	18697	21727
Phas-79	1e-07	2	1488312	1488835	0.99	516	316	530	630
Phas-80	1e-06	2	1489924	1490153	0.98	2003	1368	1755	2366
Phas-82	1e-07	2	1494754	1495151	0.98	11005	7057	9987	11745
Phas-83	1e-07	2	1498402	1498925	0.97	2758	1810	2682	4319
Phas-84	1e-07	2	1514577	1514932	0.98	2862	1644	2439	5069
Phas-85	1e-06	2	1516766	1517016	0.98	5468	3653	5281	7287
Phas-86	1e-07	2	1517946	1518301	0.96	2826	1854	2475	2470
Phas-87	1e-07	2	1520054	1520451	0.97	4799	3072	4475	6986
Phas-88	5e-06	2	1522748	1523124	0.98	7481	4732	6813	10431
Phas-89	1e-07	2	1523682	1523932	0.98	3859	2437	3866	5086
Phas-90	1e-07	2	1527334	1527815	0.97	17313	10582	15221	19850
Phas-91	1e-07	2	1528471	1528931	0.97	44021	28918	40563	38493
Phas-92	1e-07	2	1530432	1531812	0.99	28591	18473	25047	39124
Phas-93	1e-07	2	1531436	1531833	0.98	12450	8102	12014	14503
Phas-96	1e-07	2	5974344	5974783	0.99	1048	697	1047	1379
Phas-98	1e-07	2	10561885	10562240	0.98	1639	1033	1452	3309
Phas-99	5e-07	2	10565399	10565691	0.94	9039	5503	8649	11739
Phas-100	1e-07	2	10566683	10567206	0.97	8642	5471	8002	9405
Phas-101	1e-07	2	10611829	10612467	0.98	1891	1165	1792	2640
Phas-103	1e-07	2	10616628	10617046	0.99	11145	7367	10856	14353
Phas-104	1e-07	2	10619440	10619942	0.97	5235	3318	5279	4784
Phas-105	1e-07	2	10620925	10621238	0.97	6659	4232	6008	6926
Phas-107	1e-07	2	10630161	10630474	0.95	1255	772	1291	2411
Phas-108	1e-07	2	10631136	10631428	0.98	3131	1878	2888	3352
Phas-109	1e-07	2	10642356	10642879	0.98	5088	3141	4800	7690
Phas-110	1e-07	2	10644749	10645020	0.95	5179	3460	5339	5506
Phas-112	1e-07	2	10654490	10654929	0.96	9190	6256	8650	8762
Phas-113	1e-07	2	10675982	10676610	0.98	3502	2237	3021	5078
Phas-114	5e-07	2	12243909	12244159	0.98	8542	5097	8154	15014
Phas-115	1e-06	2	12250893	12251311	0.97	5461	3409	5003	7822
Phas-116	1e-07	2	12272915	12273459	0.97	6242	4269	5703	6847
Phas-117	1e-07	2	12274726	12275039	0.97	1463	940	1527	1588
Phas-118	1e-07	2	12291018	12291394	0.96	10735	6949	9714	12592
Phas-120	1e-07	2	12296416	12296876	0.98	27653	19312	26978	27785
Phas-121	5e-06	2	12298392	12298621	0.98	3175	2347	3130	2323
Phas-122	1e-07	2	12299792	12300252	0.98	2532	1748	2502	3225
Phas-123	5e-07	2	13318461	13318669	0.99	236	151	201	164
Phas-124	1e-07	2	15792461	15792711	0.99	1035	665	859	2348
Phas-125	1e-07	2	15795713	15796266	0.98	2684	1739	2458	2955
Phas-126	1e-07	2	15808248	15808604	0.92	9791	6297	9226	12528
Phas-127	1e-07	2	15821533	15822014	0.98	813	573	1013	902
Phas-128	5e-07	2	16558045	16558274	0.93	505	374	541	469
Phas-129	1e-07	2	16559101	16559477	0.98	10197	7207	10986	14592
Phas-130	1e-07	2	16560030	16560448	0.98	1466	871	1345	1917
Phas-131	1e-07	2	16566144	16566625	0.98	5948	3864	6121	6253
Phas-132	1e-07	2	16567021	16567292	0.96	1271	948	1515	1717
Phas-133	1e-07	2	16568776	16569194	0.98	7403	5033	7192	8174
Phas-134	1e-07	2	16570229	16570563	0.98	2863	1978	2801	2942
Phas-135	1e-07	2	16573397	16573857	0.98	2042	1315	1996	2092
Phas-137	1e-07	2	16577864	16578718	0.98	8189	5165	6925	9445
Phas-138	1e-07	2	16579793	16580169	0.96	743	502	704	848
Phas-139	1e-07	2	16595558	16595892	0.99	903	662	887	641
Phas-140	1e-07	2	16596615	16596886	0.99	1594	1142	1487	1669
Phas-142	1e-07	2	20200295	20201066	0.98	31123	19752	30527	36058
Phas-143	1e-07	2	20202083	20202774	0.97	398	292	389	343
Phas-144	1e-07	2	20246768	20247249	0.98	6145	4130	6248	6599
Phas-145	1e-07	2	20248399	20248880	0.99	1465	958	1293	1623
Phas-146	1e-07	2	20250015	20250370	0.95	2985	1958	2994	4697
Phas-147	1e-07	2	20251506	20251819	0.98	729	441	613	915
Phas-148	1e-07	2	20252700	20253202	0.97	9229	5764	8380	11588
Phas-149	1e-06	2	20253838	20254067	0.98	6505	4099	5613	9813
Phas-150	5e-07	2	20257111	20257509	0.97	3470	2134	2932	5568
Phas-151	1e-07	2	20259469	20260013	0.97	59749	39528	57477	45072
Phas-152	1e-07	2	20262070	20262341	0.98	995	602	951	1479
Phas-153	1e-07	2	20266880	20267319	0.97	2238	1488	2143	3747
Phas-154	5e-07	2	20270848	20271035	0.97	4937	3348	4574	4979
Phas-155	5e-07	2	20271100	20271497	0.99	1549	1015	1571	2632
Phas-156	1e-07	2	20272805	20273265	0.98	7992	5097	6877	10580
Phas-157	1e-07	2	20274840	20275330	0.97	3480	2375	3199	3714
Phas-158	1e-07	2	20276327	20276850	0.98	4029	2686	3777	3586
Phas-159	5e-06	2	20277804	20278055	0.98	5168	3438	4924	4907
Phas-160	1e-07	2	20281488	20282104	0.97	3596	2365	3156	4803
Phas-161	1e-07	2	20285018	20285457	0.98	3933	2299	3404	4823
Phas-162	1e-07	2	20298342	20298697	0.99	4031	2690	4120	4186
Phas-163	1e-07	2	20301891	20302267	0.99	1477	935	1450	2389
Phas-164	1e-07	2	20305781	20306073	0.99	3986	2914	4153	2259
Phas-165	1e-07	2	20308769	20309404	0.99	6838	4432	6413	8301
Phas-166	1e-07	2	20310086	20310336	0.98	18591	12388	17106	14786
Phas-167	5e-07	2	20310359	20310609	0.99	5228	3557	4550	6882
Phas-168	1e-07	2	20311434	20311726	0.98	1283	934	1437	1042
Phas-169	1e-07	2	20322647	20323317	0.97	12807	8435	12256	11140
Phas-170	1e-07	2	20327466	20327821	0.96	3554	2470	3646	4102
Phas-171	1e-07	2	20328939	20329252	0.99	548	288	448	865
Phas-172	1e-07	2	20332283	20332983	0.98	6821	4272	6236	8187
Phas-173	1e-07	2	20334141	20334601	0.98	5349	3621	5160	7668
Phas-174	1e-07	2	20335734	20336215	0.97	620	416	579	476
Phas-175	1e-06	2	20336867	20337096	0.99	1431	777	1194	2589
Phas-176	1e-07	2	20343744	20344015	0.99	1481	1071	1354	2714
Phas-178	1e-07	2	20347375	20347793	0.97	11036	7357	10583	11309
Phas-179	1e-07	2	20349410	20349702	0.98	3420	2321	3241	3435
Phas-180	1e-07	2	20349410	20350625	0.99	6465	4277	5972	8636
Phas-181	1e-07	2	20351441	20352291	0.98	5068	3276	4634	6361
Phas-184	5e-06	2	20356749	20356978	0.98	5160	3313	4913	4924
Phas-185	1e-07	2	20358251	20358837	0.97	10958	7986	11046	9698
Phas-186	1e-07	2	20360563	20360813	0.98	48543	32560	48249	52890
Phas-187	1e-07	2	20363498	20363895	0.97	9463	6562	9325	12527
Phas-188	1e-07	2	20393696	20394114	0.98	11469	7418	10061	14078
Phas-189	1e-07	2	20396697	20397157	0.98	28651	18814	28719	23437
Phas-190	1e-07	2	20397962	20398296	0.98	5936	3838	5819	7267
Phas-191	1e-07	2	20403812	20404272	0.97	22149	15017	21733	20216
Phas-193	1e-06	2	20419355	20419752	0.98	6112	3909	5662	8381
Phas-194	1e-07	2	22829470	22829888	0.98	2741	1797	2489	4213
Phas-195	1e-07	2	22834030	22834448	0.97	6925	4489	6569	7963
Phas-196	1e-07	2	22839940	22840463	0.97	4098	2633	3940	5116
Phas-197	1e-07	2	22845692	22846194	0.98	3429	2433	3491	3564
Phas-198	1e-07	2	22847529	22847842	0.99	1267	793	1226	1013
Phas-202	1e-07	2	22849371	22850003	0.97	6942	4579	6583	4418
Phas-203	1e-07	2	22852064	22852461	0.98	20895	13613	19150	15875
Phas-204	1e-07	2	22853268	22853560	0.98	580	342	576	674
Phas-205	1e-07	2	22854925	22855259	0.99	1283	928	1378	1312
Phas-206	1e-07	2	22856494	22857059	0.97	1548	1015	1484	2385
Phas-207	1e-07	2	22858288	22858748	0.98	15977	10672	14917	18516
Phas-208	1e-07	2	22859676	22860052	0.98	4928	3312	4485	6537
Phas-209	1e-07	2	22860997	22861436	0.97	10622	7032	10255	8606
Phas-210	1e-07	2	22864218	22864594	0.99	14869	9583	14276	23941
Phas-212	5e-06	2	33199963	33200108	1	364	237	338	449
Phas-213	1e-07	2	33656202	33656452	0.97	591	334	481	983
Phas-214	1e-07	2	34457210	34457502	0.97	588	381	527	961
Phas-218	1e-07	3	18585974	18586287	0.98	66042	44429	56627	73316
Phas-219	1e-06	3	18586805	18587484	0.98	13866	8923	13218	17963
Phas-220	1e-07	3	18588154	18589208	0.98	9288	6215	9180	11099
Phas-221	1e-07	3	18591175	18591782	0.98	6160	3518	5249	10406
Phas-222	1e-07	3	18594336	18594911	0.98	4919	3088	4668	5221
Phas-223	1e-05	3	18595863	18596092	0.99	617	455	563	575
Phas-225	1e-07	3	26774102	26774718	0.99	5992	3982	5981	7328
Phas-226	1e-07	3	26833830	26834080	0.98	5897	3966	5669	8093
Phas-227	1e-07	3	26836766	26837205	0.99	1199	709	1065	1202
Phas-228	1e-07	3	26837733	26838109	0.98	2590	1584	2503	2690
Phas-229	1e-07	3	26838577	26839109	0.98	9001	5732	8438	10317
Phas-230	1e-07	3	26839570	26839862	0.97	1659	1009	1452	2712
Phas-231	1e-07	3	26841542	26842023	0.94	4639	3117	3991	5588
Phas-233	1e-07	3	26846655	26847073	0.98	2086	1382	1963	2512
Phas-234	1e-07	3	26848873	26849312	0.98	13125	8908	11797	7871
Phas-235	1e-07	3	26851414	26851895	0.98	71941	50406	65836	48263
Phas-236	5e-06	3	26853058	26853329	1	1190	803	1278	1409
Phas-237	1e-07	3	26855145	26855668	0.98	8885	5826	8195	7368
Phas-238	1e-07	3	26856827	26857140	0.98	5037	3260	4851	4843
Phas-240	1e-07	3	26859497	26859852	0.97	11945	8625	11847	10646
Phas-241	1e-07	3	26861824	26862075	0.93	3905	2222	3193	5543
Phas-242	1e-07	3	27554932	27555371	0.98	2192	1375	2297	2240
Phas-243	1e-07	3	27555683	27556143	0.98	3960	2561	3544	4529
Phas-244	1e-07	3	27557888	27558867	0.98	5583	3542	5536	6507
Phas-245	1e-07	3	27557888	27558180	0.99	2445	1471	2385	3558
Phas-246	1e-07	3	27559969	27560282	0.99	2034	1228	1765	1918
Phas-247	1e-05	3	27560797	27561068	0.97	787	541	782	1254
Phas-248	1e-07	3	27564104	27564333	0.96	1451	960	1463	1473
Phas-249	1e-07	3	27564973	27565591	0.98	31779	20144	31348	29875
Phas-250	1e-07	3	27567071	27567342	0.97	10704	7410	10032	10241
Phas-251	1e-07	3	27569307	27569799	0.97	16543	11078	15770	17308
Phas-252	1e-07	3	27572321	27572571	0.98	1918	1239	1734	2939
Phas-253	1e-07	3	27574360	27574836	0.98	6156	4132	6012	6805
Phas-254	5e-07	3	27575498	27575872	0.97	7294	4734	6180	10080
Phas-256	1e-07	3	27580029	27580620	0.98	3566	2192	3596	4212
Phas-257	1e-07	3	27624668	27625023	0.97	11503	7436	10904	15071
Phas-259	5e-07	3	27632202	27632557	0.96	6887	4534	6584	6469
Phas-260	1e-07	3	27633954	27634246	0.98	3131	2169	3207	4821
Phas-261	1e-07	3	27635702	27636183	0.98	6619	4110	5886	8166
Phas-262	1e-07	3	27639819	27640258	0.97	3742	2497	3721	4933
Phas-263	1e-07	3	27640988	27641364	0.98	11557	7712	11986	14667
Phas-264	5e-07	3	27641961	27642211	1	977	653	826	1442
Phas-265	1e-07	3	32274774	32275318	0.98	4417	2753	3783	6214
Phas-266	5e-07	3	32276283	32276680	0.98	6047	3845	5747	8119
Phas-267	1e-07	3	32277112	32277467	0.98	8060	5058	7499	7291
Phas-268	1e-07	3	32277969	32278282	0.89	2533	1575	2599	3893
Phas-269	1e-07	3	32278808	32279289	0.96	9959	6740	9322	10056
Phas-270	1e-07	3	32280043	32280419	0.98	3756	2441	3885	3246
Phas-271	1e-07	3	32293138	32293430	0.98	2197	1323	1989	2637
Phas-272	1e-07	3	32294091	32294593	0.98	4053	2856	3974	4753
Phas-273	1e-07	3	32295866	32296284	0.98	4556	3136	4865	5847
Phas-274	1e-07	3	32297103	32297416	0.99	1870	1294	1869	2095
Phas-275	1e-07	3	32298041	32298522	0.98	19651	13430	20376	19578
Phas-276	1e-07	3	32299816	32300297	0.98	2747	1854	2680	3040
Phas-277	1e-07	3	32302110	32302381	0.98	18262	12335	17371	13066
Phas-278	1e-07	3	32303116	32303387	0.94	1734	1246	1584	1458
Phas-279	1e-07	3	32304981	32305378	0.97	2713	1902	2509	2445
Phas-280	1e-07	3	32305747	32305997	0.97	18690	13047	19395	10850
Phas-281	1e-07	3	32457617	32458056	0.99	1612	1008	1539	1159
Phas-283	1e-07	3	32458836	32459191	0.98	568	409	496	588
Phas-284	5e-07	3	32474597	32474826	0.99	719	547	901	649
Phas-285	1e-07	3	32477464	32478179	0.97	4538	2724	4000	6779
Phas-287	1e-07	3	32484858	32485150	0.99	3891	2432	3709	3925
Phas-288	1e-07	3	32487340	32488039	0.98	16204	10027	14100	16004
Phas-289	1e-07	3	32494767	32495465	0.97	23583	15873	24208	21360
Phas-290	1e-07	3	32495856	32496274	0.98	11785	7493	10857	16398
Phas-291	1e-07	3	32497122	32497561	0.92	7827	5167	7465	8514
Phas-292	1e-07	3	32498240	32499057	0.97	16364	10966	16293	18070
Phas-293	1e-07	3	32500958	32501418	0.98	1713	1052	1528	2439
Phas-295	1e-07	3	32503421	32503839	0.97	4279	2656	3810	7012
Phas-296	1e-07	3	32505518	32506104	0.97	77722	51796	74471	61781
Phas-297	1e-07	3	32507474	32507787	0.98	121560	77271	112782	126111
Phas-298	1e-07	3	32508278	32508738	0.98	5269	3731	5297	3911
Phas-299	1e-07	3	32511880	32512193	0.98	3136	1881	2830	4820
Phas-300	1e-07	3	32512599	32513122	0.98	3305	2051	3058	5160
Phas-303	1e-07	4	11588807	11589225	0.97	3289	2277	3403	3817
Phas-304	1e-07	4	11592758	11593071	0.99	4142	2449	3653	5626
Phas-305	1e-07	4	12675236	12675528	0.98	6278	4157	5754	5944
Phas-306	1e-07	4	12679338	12679945	0.98	3138	2102	2961	3638
Phas-307	5e-06	4	12685221	12685429	0.97	3824	2603	3619	4706
Phas-308	1e-07	4	12693435	12693769	0.99	943	639	886	2168
Phas-309	1e-07	4	12695659	12695993	0.97	866	500	857	1185
Phas-310	1e-07	4	12696346	12696638	0.98	391	285	360	328
Phas-311	1e-07	4	12702700	12703076	0.97	601	361	606	612
Phas-312	1e-07	4	12914642	12914934	0.98	635	402	600	712
Phas-314	1e-07	4	12964794	12965401	0.97	7559	5091	7666	9516
Phas-315	1e-07	4	12969873	12970249	0.98	3412	2110	3036	3470
Phas-316	1e-07	4	12974852	12975228	0.97	2547	1574	2332	3516
Phas-317	1e-07	4	12978024	12978442	1	683	454	602	693
Phas-318	1e-07	4	12979419	12979753	0.97	1189	760	1032	2021
Phas-321	5e-06	4	13083575	13083888	0.99	1072	644	864	835
Phas-323	1e-07	4	13113229	13113458	0.98	14328	9508	16056	11659
Phas-324	1e-07	4	13114398	13114648	0.88	4335	3046	3893	2877
Phas-326	1e-07	4	13123780	13124093	0.97	934	631	939	1511
Phas-327	1e-07	4	13137295	13137503	0.98	9967	6606	9026	7389
Phas-328	1e-07	4	13150635	13151032	0.99	1751	991	1553	2149
Phas-329	1e-07	4	13151679	13151971	0.98	8798	5846	8447	10168
Phas-330	1e-07	4	13153789	13154060	0.98	667	427	599	1140
Phas-331	1e-07	4	13156992	13157221	0.98	1268	975	1409	997
Phas-332	1e-07	4	13157160	13157452	0.99	7158	5209	7297	5482
Phas-333	1e-07	4	13164155	13164552	0.98	6262	4189	6014	7491
Phas-334	1e-07	4	13166471	13166763	0.99	2749	1628	2464	2978
Phas-335	1e-07	4	13168609	13169153	0.98	8340	5525	7901	6832
Phas-336	1e-07	4	13170303	13170595	0.97	2595	1820	2606	2293
Phas-337	1e-07	4	13253737	13253966	0.99	2313	1381	1999	4974
Phas-338	1e-07	4	13254405	13254823	0.98	791	557	785	1283
Phas-339	1e-07	4	13271959	13272272	0.99	1419	983	1300	1131
Phas-340	1e-07	4	13281638	13282128	0.98	7427	4887	6762	7631
Phas-342	1e-07	4	13286700	13286992	0.98	342	246	327	353
Phas-343	1e-07	4	13311805	13312139	0.98	7889	5015	7067	8286
Phas-344	1e-07	4	13316072	13316511	0.98	3135	1988	2959	3666
Phas-346	1e-07	4	13332045	13332253	0.99	1177	804	1096	1574
Phas-347	1e-07	4	13341007	13341320	0.97	9716	6594	9676	9409
Phas-348	1e-07	4	13355369	13355787	0.98	2494	1694	2543	2393
Phas-349	1e-07	4	13356319	13356737	0.97	2925	1953	2912	3317
Phas-350	1e-07	4	13358687	13359231	0.97	3027	1961	2917	3549
Phas-351	1e-07	4	13391199	13391596	0.98	939	605	940	1030
Phas-352	1e-07	4	13393375	13393814	0.98	6900	4527	6939	7767
Phas-353	1e-07	4	13394843	13395303	0.95	1466	995	1338	2326
Phas-354	1e-07	4	14190116	14190492	0.98	5885	3927	5472	8493
Phas-355	5e-06	4	14217632	14218102	0.96	6011	3827	5679	5145
Phas-356	1e-07	4	14221115	14221428	0.96	16056	10796	14622	14079
Phas-357	1e-07	4	14223536	14223849	0.98	2891	1650	2400	3465
Phas-358	1e-07	4	14267529	14268052	0.98	11182	7335	10819	10140
Phas-359	1e-07	4	14271982	14272274	0.97	4914	3275	4720	6504
Phas-360	1e-06	4	14279625	14279854	0.97	29006	20131	26886	17475
Phas-362	1e-07	4	14283711	14283940	0.97	1833	1144	1937	3791
Phas-363	1e-07	4	14286071	14286405	0.97	5213	3376	5101	3877
Phas-364	1e-07	4	14287033	14287472	0.98	14792	9160	12628	24478
Phas-365	1e-07	4	14289388	14289659	0.99	3643	2062	3075	6478
Phas-366	1e-07	4	14290786	14291183	0.99	13104	8176	11980	12335
Phas-368	1e-07	4	14293042	14293397	0.98	8410	5583	7866	9689
Phas-369	5e-07	4	14295539	14295768	0.97	3235	2241	3065	2425
Phas-370	5e-07	4	14298524	14298795	0.97	16983	11591	16597	16909
Phas-371	1e-07	4	14303787	14304197	0.98	2624	1701	2697	3816
Phas-372	5e-07	4	14326771	14327126	0.98	6912	4611	6743	5512
Phas-373	1e-07	4	14328275	14328756	0.98	2458	1699	2233	3519
Phas-374	1e-07	4	14337392	14337789	0.97	2489	1737	2488	3224
Phas-375	5e-07	4	14341211	14341461	0.98	8282	5030	7688	12849
Phas-376	1e-07	4	14343929	14344221	0.97	3518	2522	3343	4193
Phas-377	1e-07	4	14346379	14346797	0.98	2291	1455	2016	3772
Phas-378	1e-07	4	14350894	14351228	0.97	4275	2737	4379	4555
Phas-379	5e-06	4	14356112	14356341	1	230	139	227	250
Phas-380	1e-07	4	14356458	14356687	0.98	10767	7291	10655	10818
Phas-381	1e-07	4	14369942	14370297	0.99	7618	4805	6544	7796
Phas-383	5e-07	4	14371664	14371893	0.96	5426	3618	4872	4974
Phas-384	1e-07	4	14373773	14374212	0.99	4131	2679	3778	5202
Phas-388	1e-07	4	14475129	14475547	0.98	11371	6792	9605	17863
Phas-389	1e-07	4	14480870	14481141	0.99	1135	687	1069	1068
Phas-390	1e-07	4	14517253	14517608	0.99	204	125	193	335
Phas-393	5e-06	4	14553707	14554356	0.98	4768	3416	4549	4412
Phas-394	1e-07	4	14556346	14556596	0.97	5460	3310	6342	5163
Phas-396	1e-07	4	14565443	14565714	0.98	16924	10239	14335	20279
Phas-398	5e-06	4	14591727	14591977	0.97	1235	840	1037	1530
Phas-399	1e-07	4	14601224	14601558	0.98	20815	13349	18599	30973
Phas-400	1e-07	4	14601877	14602232	0.98	4128	2620	3763	4289
Phas-401	1e-07	4	14605559	14605914	0.97	2059	1487	2106	2139
Phas-402	1e-05	4	14617812	14618188	0.95	2753	1632	2366	3395
Phas-403	1e-07	4	14620990	14621369	0.97	2249	1518	2289	2946
Phas-404	5e-06	4	14621856	14622190	0.99	1567	977	1560	1962
Phas-405	1e-07	4	14633074	14633450	0.95	2836	1819	2540	4228
Phas-406	5e-06	4	14634621	14635017	0.93	3698	2480	3704	5167
Phas-408	1e-07	4	14638124	14638479	0.97	8302	5539	7337	8420
Phas-409	1e-07	4	14638925	14639385	0.97	11177	7325	10440	9236
Phas-410	1e-07	4	14642423	14642925	0.98	3844	2589	3691	5231
Phas-411	5e-07	4	14648091	14648583	0.98	14860	10384	14753	13329
Phas-412	5e-06	4	14649600	14649829	0.98	218	102	177	366
Phas-414	1e-07	4	14652855	14653189	0.98	4989	3228	4445	5077
Phas-415	1e-07	4	14660167	14660396	0.98	8430	5610	8397	8578
Phas-417	1e-07	4	14668760	14669430	0.99	13215	9182	12629	9778
Phas-418	1e-07	4	14685006	14685643	0.98	9523	6268	8329	12162
Phas-419	1e-07	4	14723714	14724006	0.99	8355	5312	7414	9558
Phas-420	1e-05	4	14727366	14727595	0.97	356	240	314	627
Phas-421	1e-07	4	14731542	14732033	0.96	2946	2067	2910	2410
Phas-422	1e-07	4	14860646	14860938	1	184	115	178	266
Phas-424	1e-07	4	14875739	14876073	0.99	1659	931	1305	2860
Phas-425	1e-07	4	14881119	14881453	0.98	3873	2624	3598	4188
Phas-426	1e-07	4	14885177	14885490	0.98	1225	758	1164	1270
Phas-427	1e-06	4	14900994	14901223	0.97	4909	3277	4431	4238
Phas-428	1e-07	4	14902692	14903026	0.98	6167	3876	5422	6275
Phas-429	1e-07	4	14916613	14916842	0.98	10767	7291	10655	10818
Phas-430	1e-07	4	14922098	14922432	0.98	3834	2524	4014	4129
Phas-431	1e-07	4	14926533	14926951	0.98	2291	1455	2016	3772
Phas-432	1e-07	4	14929111	14929466	0.98	7131	4915	7022	7810
Phas-433	1e-07	4	14931900	14932150	0.98	8177	4976	7625	12781
Phas-434	1e-07	4	14935572	14935969	0.98	1854	1247	1844	2398
Phas-435	1e-07	4	14944553	14944929	0.98	2328	1611	2095	3255
Phas-436	5e-06	4	14951609	14951922	0.97	6354	4234	6230	5097
Phas-437	1e-07	4	14987406	14987816	0.98	2624	1701	2697	3816
Phas-438	5e-07	4	14992808	14993079	0.97	16983	11591	16597	16909
Phas-439	5e-07	4	14995831	14996060	0.97	3235	2241	3065	2425
Phas-440	1e-07	4	14998201	14998556	0.98	8410	5583	7866	9689
Phas-442	1e-07	4	15000415	15000812	0.99	13101	8176	11975	12325
Phas-443	1e-07	4	15001939	15002273	0.99	3815	2148	3214	6831
Phas-444	1e-07	4	15004127	15004566	0.98	14792	9160	12628	24478
Phas-445	1e-07	4	15005194	15005528	0.97	5213	3376	5101	3877
Phas-446	1e-05	4	15007659	15008035	0.98	11366	7418	11294	14186
Phas-448	1e-05	4	15011808	15012037	0.96	27886	18750	26767	17026
Phas-449	1e-07	4	15019273	15019628	0.97	4919	3278	4722	6511
Phas-450	1e-07	4	15023558	15024081	0.98	11156	7326	10797	10056
Phas-451	1e-07	4	15116424	15116998	0.98	9117	6021	8093	11782
Phas-452	1e-07	4	15130075	15130451	0.99	1027	663	934	1840
Phas-453	1e-07	4	15172739	15173073	0.98	1952	1371	1836	2533
Phas-454	5e-07	4	15174806	15175298	0.97	14159	9782	13910	12819
Phas-455	1e-07	4	15180636	15181180	0.98	3854	2604	3712	5257
Phas-456	1e-07	4	15184199	15184638	0.97	10859	7099	10184	9626
Phas-457	1e-07	4	15185149	15185441	0.97	4465	2863	3766	4698
Phas-458	1e-05	4	15188591	15188778	0.98	3167	2160	3270	4929
Phas-459	1e-07	4	15190123	15190499	0.95	3626	2351	3296	4880
Phas-460	1e-07	4	15205540	15205874	0.98	2118	1384	1891	2569
Phas-461	1e-07	4	15207850	15208100	0.95	1480	984	1198	2007
Phas-462	1e-07	4	15222670	15222899	0.98	20786	13338	18597	31004
Phas-463	5e-07	4	15223514	15223701	0.99	4491	2753	3987	4480
Phas-464	1e-07	4	15227134	15227385	0.98	1628	1170	1586	1667
Phas-465	1e-07	4	15252499	15252812	0.96	5415	3241	4908	7769
Phas-466	1e-07	4	15255590	15255966	0.98	2528	1610	2463	3173
Phas-467	5e-06	4	15256453	15256787	0.99	1567	977	1560	1962
Phas-468	1e-07	4	15265376	15265647	0.98	16986	10264	14419	20658
Phas-470	1e-07	4	15272342	15272592	0.97	5490	3324	6361	5217
Phas-471	5e-06	4	15274322	15274969	0.98	4765	3413	4536	4389
Phas-474	1e-07	4	15308357	15308670	0.99	181	115	169	315
Phas-475	1e-07	4	17115995	17116329	0.99	2540	1669	2608	2835
Phas-478	5e-07	4	17196319	17196548	0.98	20496	13577	19197	15939
Phas-479	1e-07	4	17199934	17200373	0.96	25503	17164	26877	28874
Phas-480	1e-07	4	17211152	17211507	0.97	61606	39502	52314	67211
Phas-481	1e-07	4	17212276	17212589	0.99	2605	1733	2537	3053
Phas-482	5e-07	4	17214875	17215209	0.99	7610	4533	6743	7386
Phas-484	1e-07	4	17216625	17216854	0.97	12086	7335	10528	11848
Phas-485	5e-07	4	17216877	17217085	0.98	2710	1792	2590	2946
Phas-486	1e-05	4	17219660	17219868	0.97	3055	1898	2741	4371
Phas-487	1e-07	4	17226492	17226763	0.95	3396	2216	3281	4075
Phas-488	1e-07	4	17230069	17230298	0.97	2780	1615	2464	5572
Phas-489	1e-07	4	17233090	17233382	0.97	9882	5909	9030	10233
Phas-490	1e-07	4	17241727	17242082	0.98	5335	3404	5120	6590
Phas-491	1e-07	4	17244189	17244649	0.96	4275	2945	4226	3512
Phas-492	1e-07	4	17245566	17245837	0.97	6515	4322	5941	4531
Phas-493	1e-07	4	17248273	17248649	0.98	10334	6667	9035	10001
Phas-494	1e-07	4	17250290	17250708	0.99	8117	5229	8155	11523
Phas-495	1e-07	4	17251054	17251304	0.97	1165	672	991	1580
Phas-496	1e-07	4	17341723	17342141	0.98	5200	3454	4974	5021
Phas-497	1e-07	4	17355596	17355804	0.98	2778	1772	2527	3868
Phas-498	1e-07	4	17363336	17363691	0.98	6758	4429	6243	8540
Phas-499	1e-07	4	17365366	17365700	0.97	911	628	924	1426
Phas-500	1e-07	4	17368377	17368795	0.99	2152	1480	1988	1383
Phas-502	1e-07	4	17370461	17370837	0.99	3470	2367	3138	3551
Phas-503	1e-07	4	17371365	17371552	0.97	618	368	544	795
Phas-504	1e-07	4	17371365	17371909	0.97	758	445	657	885
Phas-505	1e-07	4	17385270	17385520	0.98	8812	5878	8435	7632
Phas-506	1e-07	4	17389350	17389705	0.98	1480	895	1417	1514
Phas-507	1e-07	4	17390662	17391059	0.97	2965	1843	2675	4184
Phas-508	1e-07	4	17391399	17391838	0.97	8180	4938	7628	10567
Phas-509	1e-06	4	17392612	17393093	0.99	1972	1261	1971	2495
Phas-511	5e-07	4	17394406	17394635	1	782	545	745	578
Phas-512	5e-06	4	17396925	17397521	0.95	891	640	873	911
Phas-513	5e-06	4	17397270	17397478	0.91	1442	1093	1351	1677
Phas-514	5e-06	4	17417119	17417495	0.96	20741	12753	17966	25138
Phas-515	1e-07	4	17418990	17419471	0.97	3829	2656	3753	6239
Phas-516	1e-07	4	17422382	17422674	0.98	10758	7275	10883	10219
Phas-517	1e-07	4	17423379	17423734	0.98	17392	11814	15529	16646
Phas-518	1e-07	4	17426881	17427215	0.98	1378	926	1413	1742
Phas-519	1e-07	4	17438108	17438652	0.98	7268	4890	7027	7032
Phas-520	1e-07	4	17445579	17445913	0.97	512	308	424	664
Phas-521	1e-07	4	17461521	17461876	1	690	422	667	869
Phas-523	5e-07	4	17464792	17465231	0.98	13879	8918	13041	12151
Phas-524	1e-07	4	17466238	17466530	0.97	2802	1819	2544	2966
Phas-525	1e-07	4	17466934	17467373	0.98	5428	3794	6198	3780
Phas-526	1e-07	4	17468993	17469411	0.98	4731	2947	4341	6246
Phas-527	1e-07	4	17470840	17471111	0.98	6992	5092	7323	6010
Phas-528	1e-07	4	17473248	17474643	0.97	33339	21259	31234	32663
Phas-529	1e-07	4	17478215	17478528	0.98	48747	30316	42737	56666
Phas-531	1e-07	4	17485058	17485308	0.99	359	221	325	473
Phas-532	1e-07	4	17488044	17488441	0.96	4423	2967	4122	6005
Phas-533	1e-07	4	17498278	17498570	0.98	14641	9393	13174	18321
Phas-534	1e-07	4	17501067	17501380	0.97	20486	13987	18213	8401
Phas-535	1e-07	4	17514518	17514810	0.97	7096	5098	7139	4619
Phas-536	1e-07	4	17547094	17547575	0.96	9748	6212	9136	7470
Phas-537	1e-07	4	17551786	17552015	1	164	125	154	156
Phas-539	1e-06	4	17568118	17568609	0.97	1758	1214	1818	1437
Phas-540	1e-07	4	17568962	17569359	0.97	6551	4068	5991	7365
Phas-541	1e-07	4	17570002	17570441	0.96	6908	4417	6948	7779
Phas-545	5e-06	4	17605939	17606231	0.98	6935	4854	6604	7129
Phas-546	1e-07	4	17607160	17607452	0.99	8736	5772	8161	11038
Phas-547	5e-06	4	17624441	17624691	0.98	1518	982	1388	1439
Phas-549	1e-07	4	17628171	17628652	0.96	4296	2961	4221	4944
Phas-551	5e-07	4	17633809	17634316	0.99	2805	1936	2661	2928
Phas-552	5e-07	4	17637821	17638290	0.98	4861	3149	4524	6786
Phas-553	1e-07	4	17641496	17641893	0.97	1968	1238	1782	3378
Phas-554	1e-07	4	17654353	17654582	0.98	1091	702	1073	1894
Phas-555	1e-07	4	17656542	17657149	0.98	11051	7306	10117	11791
Phas-556	1e-07	4	17658633	17659072	0.97	5556	3168	5305	7846
Phas-557	1e-07	4	17660192	17660652	0.97	1702	1052	1702	2937
Phas-558	1e-07	4	17661180	17661682	0.98	7287	4850	6714	9704
Phas-559	5e-07	4	17663106	17663356	0.99	4147	2883	4144	3876
Phas-560	1e-07	4	17664864	17665324	0.98	5489	3655	5323	5741
Phas-562	1e-07	4	17666710	17667212	0.98	13471	9775	13590	14230
Phas-563	5e-07	4	17680039	17680394	0.98	8163	6243	8926	7444
Phas-564	1e-07	4	17696319	17696851	0.98	12605	7650	11281	16223
Phas-565	1e-07	4	17698180	17698451	0.97	839	510	836	953
Phas-566	1e-07	4	17699322	17699593	0.97	421	261	370	632
Phas-567	1e-07	4	17701862	17702259	0.96	19194	13280	21278	20208
Phas-568	1e-07	4	17705508	17705863	0.97	1829	1295	1670	1808
Phas-569	5e-07	4	17708259	17708488	0.93	1479	956	1426	1188
Phas-570	1e-07	4	17710966	17711342	0.95	26142	17120	24813	20019
Phas-571	1e-07	4	17713927	17714408	0.98	2777	1760	2581	3078
Phas-572	1e-06	4	17717208	17717731	0.92	4900	3076	4489	6948
Phas-573	1e-07	4	17720354	17720730	0.99	2196	1362	1870	2403
Phas-574	1e-07	4	18140585	18141045	0.98	6661	4085	5919	9739
Phas-575	1e-07	4	18141630	18142090	0.97	424	337	430	800
Phas-576	1e-07	4	18142601	18142998	0.99	4421	2759	4066	5893
Phas-578	1e-07	4	18145444	18145883	0.84	4652	3038	4332	6730
Phas-579	5e-07	4	18147593	18148188	0.99	6599	4437	5742	6481
Phas-580	1e-07	4	18151554	18151867	0.97	1823	989	1633	3080
Phas-581	1e-07	4	18152322	18152593	0.98	3739	2600	3940	3010
Phas-582	1e-07	4	18153171	18153547	0.97	5848	3991	5602	6838
Phas-583	1e-07	4	18154313	18154794	0.97	5701	3582	5143	5928
Phas-584	1e-07	4	18158640	18159037	0.98	4484	2814	4296	7450
Phas-586	5e-07	4	18164505	18164776	0.98	1586	1051	1521	1569
Phas-589	1e-07	4	18609626	18609918	0.96	2131	1398	1971	3448
Phas-590	1e-07	4	18611825	18612117	0.98	2410	1768	2492	2386
Phas-591	1e-07	4	18612501	18612814	0.98	1572	1007	1561	2154
Phas-593	1e-07	4	18621618	18622057	0.97	1191	721	974	2385
Phas-597	1e-07	4	20978564	20978814	0.99	412	292	373	386
Phas-598	1e-07	4	20979687	20980262	0.98	4609	2863	4419	4941
Phas-599	1e-07	4	20982853	20983397	0.98	10412	6201	9254	13975
Phas-600	1e-07	4	20985379	20985734	0.97	4878	3318	4549	4045
Phas-601	1e-07	4	20986269	20986645	0.98	3791	2581	4076	5753
Phas-602	1e-07	4	20987767	20988143	0.98	13396	8635	12816	17537
Phas-603	1e-07	4	20988619	20989037	0.99	36940	24844	32457	40509
Phas-604	1e-07	4	20990315	20991105	0.98	19448	13061	18980	17769
Phas-605	1e-07	4	20993442	20993818	0.98	4210	2665	3450	6227
Phas-606	1e-07	4	20996069	20996424	0.97	2238	1470	2022	3232
Phas-607	5e-07	4	21011373	21011602	0.94	699	439	623	961
Phas-608	1e-07	4	21012073	21012710	0.98	4628	2908	4381	7503
Phas-609	5e-06	4	21014720	21015012	0.98	530	343	500	734
Phas-611	1e-07	4	21015837	21016423	0.98	6891	4248	6683	8121
Phas-612	1e-07	4	21017547	21017923	0.97	14269	9323	12978	19506
Phas-613	1e-07	4	21018715	21019217	0.97	21412	14531	20682	26305
Phas-615	1e-07	4	21022866	21023116	0.98	6559	4842	7386	7796
Phas-616	1e-07	4	21024179	21024786	0.98	13226	8221	13594	11835
Phas-617	1e-07	4	21026666	21027921	0.97	6579	4318	6553	8383
Phas-618	1e-07	4	21026666	21027000	0.99	2365	1498	2516	4046
Phas-619	1e-07	4	21028915	21029249	0.97	5374	3514	5732	4809
Phas-620	1e-07	4	21032390	21032787	0.94	11896	7491	10182	18648
Phas-622	1e-07	4	21047680	21048098	0.97	8057	5263	6783	9732
Phas-623	1e-07	4	21048499	21048917	0.98	25883	17407	26206	18189
Phas-624	1e-07	4	21051147	21051670	0.98	21523	13861	19243	22759
Phas-625	1e-07	4	21056256	21056548	0.97	7500	4810	7056	10127
Phas-626	1e-07	4	21061583	21062010	0.98	5421	3647	5009	5813
Phas-627	1e-07	4	21062421	21062881	0.98	18370	12394	17656	13568
Phas-628	5e-07	4	21063551	21063738	0.98	897	582	753	1176
Phas-629	5e-06	4	21063782	21064137	0.99	1074	745	1168	1636
Phas-630	1e-07	4	21066062	21066354	0.99	839	578	858	832
Phas-631	1e-07	4	21067042	21067502	0.98	4104	2723	3846	5474
Phas-632	1e-07	4	21068107	21068525	0.98	5959	3887	5916	5538
Phas-633	1e-07	4	21074323	21074888	0.99	9660	6196	9549	8801
Phas-634	1e-07	4	21075311	21075771	0.99	6969	4766	6839	6704
Phas-635	1e-07	4	21077042	21077355	0.99	4436	3078	4489	2779
Phas-636	1e-07	4	21077901	21078361	0.98	2567	1714	2239	3057
Phas-637	1e-07	4	21082937	21083502	0.99	2636	1906	2816	3190
Phas-638	1e-07	4	21083965	21084383	0.98	2457	1631	2385	1901
Phas-639	1e-07	4	21087369	21088317	0.97	11009	6961	10561	7981
Phas-640	1e-07	4	21090277	21090695	0.96	14263	9301	13748	13319
Phas-641	1e-07	4	21091738	21092261	0.99	3711	2266	3597	4281
Phas-642	1e-07	4	21092547	21092797	0.97	5527	4026	5246	6288
Phas-643	1e-07	4	21094290	21094540	0.98	547	296	509	754
Phas-644	1e-07	4	21095370	21095725	0.94	2924	1822	2746	3938
Phas-645	1e-07	4	21097386	21097720	0.97	504	318	471	336
Phas-646	1e-07	4	21099635	21100116	0.96	18478	12263	16538	14430
Phas-647	1e-07	4	21105383	21105675	0.97	24396	15486	23082	20871
Phas-648	1e-07	4	21121459	21121919	0.97	3568	2426	3769	5694
Phas-649	5e-07	4	21137823	21138115	0.98	1715	1136	1646	2754
Phas-650	1e-07	4	21141539	21141978	0.96	4580	2884	4197	5614
Phas-651	1e-07	4	21143167	21143564	0.97	11670	7462	11363	13885
Phas-652	1e-07	4	21144569	21145122	0.96	8636	5612	8542	9675
Phas-653	5e-06	4	21145659	21146161	0.99	819	576	848	764
Phas-654	1e-07	4	21148546	21148964	0.95	9302	6304	9011	8787
Phas-655	1e-07	4	21149610	21149860	0.98	17807	11542	17262	21510
Phas-656	1e-07	4	21161366	21161763	0.96	5898	3482	5026	7034
Phas-657	1e-07	4	21165587	21165942	0.98	10329	6927	9291	9620
Phas-658	1e-07	4	21167654	21168156	0.97	17245	10865	16356	23481
Phas-659	1e-07	4	21171156	21171490	0.98	3215	1934	3145	4127
Phas-660	1e-07	4	21173521	21174011	0.99	2721	1679	2303	3835
Phas-661	1e-07	4	21175455	21175873	0.96	13453	8925	12313	10909
Phas-662	1e-07	4	21181073	21182172	0.97	3786	2488	3663	3790
Phas-664	1e-07	4	21183869	21184161	0.96	7090	4801	6407	8296
Phas-665	1e-07	4	21191119	21191432	0.97	4926	3230	4706	5223
Phas-666	1e-07	4	21192813	21193168	0.97	4916	3222	4572	5402
Phas-668	5e-06	4	21195792	21195979	0.98	14206	10481	15231	11458
Phas-669	1e-06	4	21195979	21196418	0.98	3251	2400	3313	2850
Phas-670	1e-07	4	21198325	21198575	0.97	1746	1069	1917	1927
Phas-671	1e-07	4	21199244	21200006	0.97	9751	6381	9334	8917
Phas-672	1e-07	4	21200639	21200931	0.98	3353	2163	3051	4333
Phas-673	1e-07	4	21202626	21203149	0.98	3746	2539	3601	3382
Phas-674	1e-07	4	21203470	21203741	0.98	3494	2389	3553	3526
Phas-675	1e-07	4	21223453	21223766	0.97	2126	1501	2055	1872
Phas-676	1e-07	4	21224307	21224578	0.98	1896	1213	1841	2429
Phas-677	5e-06	4	21224873	21225207	0.97	2553	1610	2449	2320
Phas-678	5e-06	4	21225660	21226111	0.97	12065	8308	12029	11906
Phas-679	1e-07	4	21226845	21227158	0.98	15183	10359	15310	16451
Phas-681	1e-07	4	21645377	21645627	1	453	300	460	517
Phas-683	5e-06	4	21652797	21653089	0.84	486	280	441	477
Phas-684	5e-07	4	21654920	21655233	1	321	191	328	280
Phas-685	1e-07	4	21656122	21656519	0.99	404	277	378	558
Phas-686	1e-07	4	21656973	21657412	0.98	5771	4005	5635	3922
Phas-691	1e-07	4	27237811	27238040	1	311	277	308	305
Phas-694	1e-07	4	29953520	29953770	0.96	354	209	317	546
Phas-696	1e-07	5	3086673	3087418	0.98	37209	25432	34394	32125
Phas-697	1e-05	5	3087420	3087565	0.97	202	118	194	358
Phas-699	1e-07	5	3090918	3091168	0.96	7110	4503	6339	6579
Phas-700	1e-07	5	3092705	3092976	0.98	23836	15786	23586	20572
Phas-701	1e-07	5	3101476	3102020	0.96	7856	5483	7727	8337
Phas-702	1e-07	5	3102526	3102902	0.99	2585	1688	2228	3848
Phas-703	1e-07	5	3103241	3103701	0.95	2877	1923	2619	2886
Phas-704	1e-07	5	3104229	3104647	0.98	12624	8894	13667	14134
Phas-705	5e-06	5	3105392	3105642	0.99	1647	1103	1754	2558
Phas-706	1e-07	5	3106526	3106839	0.98	2110	1306	1902	2616
Phas-707	1e-06	5	3107049	3107257	0.98	651	403	647	481
Phas-708	1e-07	5	3108092	3108405	0.98	726	503	780	834
Phas-709	1e-07	5	3109653	3109924	0.97	2043	1384	2002	2267
Phas-711	1e-07	5	3113786	3114120	0.97	8742	5935	8293	7866
Phas-712	1e-07	5	3116082	3116647	0.97	4955	3135	4786	7432
Phas-713	1e-07	5	3117478	3117749	0.98	3447	2429	3507	2370
Phas-716	5e-07	5	3123375	3123772	0.98	7413	5089	7036	7888
Phas-717	1e-07	5	3124360	3124715	0.98	3342	2223	3054	5088
Phas-718	5e-06	5	3125352	3125770	1	313	155	306	531
Phas-719	1e-07	5	3126073	3126470	0.98	7132	4751	6989	8235
Phas-721	1e-07	5	3130236	3130675	0.97	4271	2774	3781	5258
Phas-722	1e-07	5	3131462	3131943	0.97	7802	5054	7493	13260
Phas-723	1e-07	5	3133622	3134229	0.97	13168	8829	12570	16162
Phas-724	1e-07	5	3134634	3135073	0.98	3295	1916	3063	5032
Phas-725	1e-07	5	3136482	3136879	0.98	2743	1873	2519	3328
Phas-726	1e-07	5	3137324	3137763	0.98	1219	770	1136	2028
Phas-727	1e-07	5	3138333	3138583	0.98	1269	764	1152	1598
Phas-728	1e-07	5	3139309	3139559	0.99	7990	5122	8029	8453
Phas-729	1e-07	5	3140474	3140892	0.98	17423	11136	15890	20563
Phas-730	5e-07	5	3142712	3143025	0.98	7053	5105	7053	6846
Phas-731	5e-06	5	3143024	3143232	0.99	5135	3518	5606	5340
Phas-732	1e-07	5	3144360	3144841	0.98	3636	2232	3083	6804
Phas-733	1e-07	5	3146496	3146872	0.98	6745	4257	6291	9199
Phas-734	1e-07	5	3149498	3149874	0.98	11317	6886	9538	16805
Phas-735	5e-07	5	3150641	3150954	0.96	7579	4532	7248	7495
Phas-736	1e-07	5	3159764	3160203	0.97	13604	8564	12763	16620
Phas-738	1e-07	5	3164265	3164704	0.98	8185	5363	7638	10011
Phas-739	1e-07	5	3168197	3169129	0.97	11005	7161	10057	13161
Phas-740	1e-07	5	3170225	3170517	1	387	243	367	487
Phas-741	1e-07	5	3171074	3171595	0.99	3291	2170	3279	3817
Phas-743	1e-07	5	6096824	6097137	0.98	7628	5167	6592	7367
Phas-744	1e-07	5	6099519	6099769	0.97	6470	4375	6541	7679
Phas-745	1e-07	5	6100591	6100820	0.98	1511	914	1346	2052
Phas-746	1e-07	5	6103331	6103686	0.97	3554	2057	2945	5309
Phas-747	1e-07	5	6104708	6104979	0.94	4269	2436	4274	5693
Phas-748	1e-07	5	6106367	6106878	0.98	7166	4556	6368	7776
Phas-751	1e-07	5	6131569	6132155	0.99	2310	1527	2183	2956
Phas-752	1e-07	5	6133164	6133540	0.98	7211	4507	6386	6606
Phas-753	1e-07	5	6140403	6140737	0.97	13404	9062	12956	12984
Phas-754	1e-07	5	6141249	6141604	0.96	4883	3123	4766	4388
Phas-755	1e-07	5	6143136	6143365	0.97	6108	4275	6691	5748
Phas-756	1e-07	5	6143820	6144154	0.98	15052	10230	14698	13998
Phas-757	5e-07	5	7331239	7331405	0.99	2964	2031	2773	3185
Phas-759	1e-07	5	8107914	8108164	0.98	2942	1915	2721	3556
Phas-760	5e-06	5	8119132	8119319	1	301	211	344	414
Phas-762	1e-07	5	8138980	8139356	0.99	2614	1577	2277	3766
Phas-763	1e-06	5	8140568	8140797	0.98	495	323	444	675
Phas-764	1e-07	5	8151946	8152217	0.98	3945	2650	3785	3901
Phas-766	1e-07	5	8176986	8177635	0.98	1777	1287	1750	2091
Phas-767	1e-07	5	8184312	8184562	0.98	8303	5285	7332	5657
Phas-768	1e-07	5	8185221	8185639	0.98	1017	661	1043	1386
Phas-769	1e-07	5	8187545	8188089	0.99	2607	1709	2482	2461
Phas-770	1e-07	5	8201636	8202033	0.96	2213	1500	2035	2379
Phas-771	1e-07	5	8227437	8227897	1	510	326	496	598
Phas-772	1e-07	5	8230927	8231156	0.98	1278	832	1249	1605
Phas-773	1e-07	5	8245178	8245491	0.98	1679	1046	1574	2889
Phas-774	1e-07	5	8246797	8247257	0.97	2669	1684	2430	2685
Phas-775	1e-07	5	8248454	8248704	0.99	2778	1728	2774	2708
Phas-776	1e-07	5	8249170	8249483	0.94	8874	5835	8639	7945
Phas-777	1e-07	5	8309469	8309782	0.98	2693	1713	2568	3509
Phas-778	1e-07	5	8311590	8311882	0.98	2271	1341	2103	4243
Phas-779	1e-06	5	11013969	11014135	0.99	813	530	827	562
Phas-780	1e-07	5	13938167	13938480	0.98	2267	1508	2048	1974
Phas-781	5e-06	5	13956684	13956934	0.98	9181	6302	8594	8282
Phas-782	5e-06	5	13959514	13959932	0.97	21380	13518	20433	27935
Phas-783	1e-07	5	13962356	13962690	0.98	5102	3283	4609	6582
Phas-784	5e-07	5	13976517	13976851	0.97	15740	10146	14440	21258
Phas-785	1e-07	5	13979199	13979533	0.98	7319	5062	6999	10030
Phas-786	1e-07	5	13984153	13984634	0.98	22567	15721	22010	16273
Phas-787	1e-07	5	13986541	13987064	0.98	3815	2434	3553	5503
Phas-789	1e-07	5	13993351	13993748	0.98	10378	6569	10051	11235
Phas-790	1e-07	5	14006509	14006990	0.97	14780	10022	15009	15829
Phas-791	1e-05	5	14013936	14014165	0.99	3407	2361	3431	4854
Phas-793	1e-06	5	14017476	14017705	0.93	2123	1415	1899	2135
Phas-795	1e-07	5	19141806	19142329	0.98	7970	5130	7330	10778
Phas-796	1e-05	5	24788005	24788234	0.97	5724	3586	4599	8941
Phas-797	1e-07	5	24789850	24790268	0.97	5637	3792	5456	4717
Phas-798	5e-07	5	24797687	24797958	0.99	1531	1064	1509	1654
Phas-799	1e-07	5	24802132	24802487	0.98	2878	1867	2811	2611
Phas-800	1e-07	5	24803888	24804420	0.98	10292	7149	10131	8880
Phas-801	1e-07	5	24806099	24806517	0.96	18525	11906	15654	20187
Phas-802	1e-07	5	24823925	24824490	0.98	1894	1457	1958	2520
Phas-803	1e-07	5	24825001	24825482	0.97	8935	5849	8220	9923
Phas-804	1e-07	5	24833634	24833926	0.97	6926	4424	6402	9828
Phas-805	1e-07	5	24835400	24835944	0.97	4524	3088	4149	4845
Phas-806	1e-07	5	24836807	24837402	0.95	862	519	799	806
Phas-807	1e-07	5	24839252	24839838	0.98	12914	8926	11916	8298
Phas-808	1e-07	5	24852303	24852637	0.97	1240	744	1064	1875
Phas-809	1e-07	5	24853433	24853977	0.97	4976	3164	4593	6588
Phas-811	1e-07	5	24860595	24860929	0.97	2420	1721	2410	2948
Phas-812	1e-07	5	24867329	24867957	0.98	15503	11629	14979	10112
Phas-813	1e-05	5	24868360	24868631	0.98	12918	8910	14687	14668
Phas-814	1e-07	5	24870432	24870976	0.97	6142	4061	5972	7256
Phas-815	1e-07	5	24872805	24873244	0.98	1964	1104	1722	2374
Phas-816	1e-07	5	24873714	24873985	0.98	1269	842	1154	1737
Phas-817	1e-07	5	24875147	24875888	0.99	1661	1024	1558	1927
Phas-818	1e-07	5	24877319	24877842	0.98	7795	5001	7126	11197
Phas-819	5e-06	5	24879184	24879455	0.99	2558	1696	2463	3731
Phas-820	1e-07	5	24879932	24880203	0.96	681	473	576	797
Phas-821	1e-07	5	24880567	24881015	0.99	20414	12841	18511	24037
Phas-822	5e-06	5	24887627	24887961	0.97	860	608	840	1224
Phas-823	1e-07	5	24888608	24889089	0.98	2343	1374	2106	2548
Phas-825	1e-07	5	24891273	24891628	0.98	20352	13824	20461	15684
Phas-826	1e-07	5	24891987	24892363	0.98	3820	2454	3533	7578
Phas-827	1e-07	5	24893447	24893907	0.98	11571	7448	10822	16719
Phas-828	1e-07	5	24895771	24896559	0.98	10398	6955	9588	12248
Phas-829	1e-07	5	24901238	24901572	0.95	556	385	536	962
Phas-830	1e-07	5	24906083	24906522	0.98	7766	6716	8242	6504
Phas-831	1e-07	5	24907229	24908766	0.97	24206	16692	20607	13195
Phas-832	5e-07	5	24908243	24908472	0.99	2813	2025	2667	1764
Phas-833	1e-07	5	24910752	24911233	0.98	6685	4420	6144	6712
Phas-834	1e-07	5	24912358	24912776	0.97	6394	4062	5684	9261
Phas-835	1e-07	5	24914565	24914836	0.98	3987	2637	3289	3572
Phas-837	1e-06	5	24927049	24927300	0.95	2311	1363	1930	3633
Phas-838	1e-07	5	24927948	24928240	0.98	280	159	255	415
Phas-839	1e-07	5	24953234	24953673	0.97	3775	2311	3319	3854
Phas-840	1e-07	5	24955274	24955608	0.98	1131	717	1002	1214
Phas-841	1e-07	5	24960846	24961264	0.98	5383	3781	5094	3719
Phas-842	1e-07	5	24962292	24962836	0.97	6890	4563	6774	9353
Phas-843	1e-07	5	24965474	24966018	0.98	14511	9183	13465	15602
Phas-844	1e-07	5	24968586	24969046	0.98	5656	3866	5754	6512
Phas-846	1e-06	5	25062355	25062794	0.96	2325	1576	2343	2381
Phas-847	1e-07	5	25066701	25067098	0.98	9940	5932	9092	11147
Phas-848	1e-07	5	25068837	25069276	0.99	11077	7842	12233	10182
Phas-849	1e-07	5	25069926	25070323	0.98	5880	3470	5327	9103
Phas-850	1e-07	5	25071431	25071765	0.99	22041	14361	20498	33007
Phas-851	1e-07	5	25074898	25075274	0.97	3315	2484	3723	3306
Phas-852	1e-07	5	25077856	25078316	0.99	826	533	822	895
Phas-853	1e-07	5	25089677	25090221	0.97	12150	8247	12019	11852
Phas-854	1e-07	5	25090919	25091484	0.99	870	516	696	875
Phas-855	1e-07	5	25092110	25092444	0.98	15582	10412	14857	18089
Phas-857	1e-07	5	25095075	25095367	0.98	3792	2368	3702	4412
Phas-858	1e-07	5	25097062	25097354	0.95	1727	1124	1651	2940
Phas-859	1e-07	5	25100674	25101416	0.99	1032	718	893	1463
Phas-860	1e-07	5	25102800	25103197	0.99	3388	2204	3140	3948
Phas-861	1e-07	5	25105655	25106052	0.98	14337	9530	13246	13249
Phas-862	1e-07	5	25106819	25107492	0.99	5163	3532	5005	5850
Phas-863	5e-06	5	25113403	25113632	0.99	4753	3176	4556	5025
Phas-864	1e-07	5	25127065	25127336	0.98	1670	971	1420	2560
Phas-865	1e-07	5	25128221	25128513	0.99	1377	1023	1349	1223
Phas-866	1e-07	5	25129464	25129987	0.99	17096	12104	17902	13848
Phas-867	1e-07	5	25130749	25131272	0.97	2776	1732	2455	5335
Phas-868	1e-07	5	25132541	25133043	0.99	9078	6077	8780	5653
Phas-869	1e-07	5	25140002	25140744	0.97	22145	15435	20996	17740
Phas-870	1e-07	5	25143605	25143981	0.98	18688	13191	20312	16768
Phas-871	1e-07	5	25145558	25145934	0.98	10544	7060	10661	13171
Phas-872	1e-07	5	25147265	25147641	0.97	6847	4453	6180	6320
Phas-873	1e-07	5	25148066	25148484	0.98	8685	5633	8126	9081
Phas-874	1e-07	5	25151304	25151617	0.96	10761	6543	10134	11505
Phas-875	1e-07	6	671536	671786	0.99	390	249	346	722
Phas-876	1e-07	6	673548	674029	0.99	7393	4744	6857	7464
Phas-877	1e-07	6	1794713	1795194	0.98	7883	5337	7636	8108
Phas-878	1e-07	6	1795767	1796038	0.97	728	432	662	1459
Phas-879	1e-07	6	1798930	1799652	0.98	9271	6161	8523	7186
Phas-880	1e-07	6	1801324	1802233	0.97	8388	5377	7802	9726
Phas-881	1e-07	6	1801983	1802275	0.97	1932	1207	1793	2822
Phas-882	1e-07	6	1804229	1804689	0.98	3952	2502	3737	6608
Phas-883	1e-07	6	4734563	4734813	0.98	6850	4542	6405	7580
Phas-884	1e-07	6	4735093	4735553	0.99	1654	1049	1686	1991
Phas-885	1e-07	6	4736122	4736675	0.99	8770	5823	8431	10195
Phas-887	1e-07	6	4737612	4738278	0.99	5202	3485	5083	5685
Phas-888	1e-07	6	4739222	4739577	0.98	3224	2254	3350	3808
Phas-889	1e-07	6	4740270	4741217	0.95	10094	6414	9411	15013
Phas-890	1e-07	6	4740925	4741217	0.98	899	528	760	1362
Phas-891	1e-07	6	4742091	4742877	0.98	6809	4284	6282	7133
Phas-892	1e-07	6	4743906	4744412	0.98	5711	3656	5331	5997
Phas-893	1e-07	6	4746566	4746837	0.98	1231	781	1092	1592
Phas-894	1e-07	6	4747333	4747940	0.98	8600	5732	7615	8272
Phas-895	1e-07	6	4753583	4753917	0.97	3461	2059	3048	5169
Phas-896	1e-07	6	4754424	4754779	0.98	1236	838	1103	1637
Phas-897	1e-07	6	4757347	4757702	1	784	531	734	527
Phas-898	1e-07	6	4758694	4759070	0.96	4434	3060	4246	3245
Phas-899	1e-06	6	4764488	4765032	0.96	13059	8511	12672	16060
Phas-900	1e-07	6	4766510	4766781	0.97	38762	25617	37182	37346
Phas-901	5e-06	6	4769391	4769662	0.99	5776	3854	4799	8208
Phas-902	1e-07	6	4771604	4772169	0.95	21918	14139	21163	21535
Phas-903	1e-07	6	4775166	4775710	0.94	3311	2077	3383	3063
Phas-904	1e-07	6	4777356	4777984	0.94	9921	6442	9038	10662
Phas-905	1e-07	6	4786918	4787168	0.98	4172	2792	3861	4560
Phas-906	1e-07	6	4788012	4788388	0.98	3425	2401	3077	4089
Phas-907	1e-07	6	4789345	4789616	0.98	4099	2805	3566	4534
Phas-909	1e-07	6	4790336	4790733	0.96	4486	2707	3903	6822
Phas-910	1e-07	6	4795875	4796209	0.99	622	344	581	823
Phas-911	1e-07	6	9436198	9436553	0.98	20244	13640	19162	22710
Phas-912	1e-07	6	9437882	9438702	0.98	4282	2640	3548	5738
Phas-913	1e-07	6	9440034	9440389	0.97	6142	3885	5790	5909
Phas-914	1e-07	6	9453672	9453964	0.97	16044	10488	15139	17658
Phas-915	1e-07	6	9463116	9463597	0.96	2306	1486	2239	3161
Phas-916	1e-07	6	9468087	9468547	0.98	2516	1688	2350	3707
Phas-917	1e-07	6	9470814	9471493	0.98	3403	2150	3096	4459
Phas-918	1e-07	6	9479143	9479393	0.97	8644	5536	7976	8414
Phas-919	1e-07	6	9492377	9492690	0.98	2429	1662	2442	3405
Phas-920	1e-07	6	9494120	9494601	0.98	14145	9414	14224	13472
Phas-921	1e-07	6	9496172	9496872	0.97	9001	6131	8420	7229
Phas-922	5e-06	6	9504893	9505270	0.86	3704	2273	3415	4050
Phas-924	1e-07	6	9511005	9511486	0.98	3541	2480	3589	5142
Phas-925	1e-07	6	9515142	9515455	0.99	7483	5283	6907	7530
Phas-926	1e-07	6	9528696	9529135	0.98	1855	1219	1800	2453
Phas-929	1e-07	6	9534975	9535309	0.99	8042	5317	7251	9690
Phas-930	1e-07	6	9535681	9536015	0.99	896	578	852	974
Phas-931	1e-07	6	9539825	9540369	0.99	3068	1875	2711	4475
Phas-932	1e-07	6	9542255	9543063	0.97	8478	5731	8359	10739
Phas-933	1e-07	6	9545889	9546223	0.98	2675	1897	2361	4538
Phas-934	1e-07	6	9573359	9573630	0.99	1920	1192	1852	2601
Phas-935	1e-07	6	9573950	9574284	0.98	1717	1029	1583	2867
Phas-936	1e-07	6	9574649	9575004	0.97	14529	9810	14629	14919
Phas-937	1e-07	6	9577384	9577886	0.98	10191	5772	8569	10696
Phas-938	1e-07	6	9581961	9582589	0.98	3664	2271	3362	3024
Phas-939	1e-07	6	9583171	9583653	0.96	5801	3687	5293	6062
Phas-940	1e-07	6	9588668	9589170	0.98	2603	1673	2493	5139
Phas-941	1e-07	6	9602636	9603138	0.97	927	572	1005	1161
Phas-942	5e-07	6	9604622	9604851	0.95	6785	4358	7302	7074
Phas-945	1e-07	6	9652880	9653340	0.97	2976	1902	2815	3867
Phas-946	1e-07	6	9653777	9654174	0.99	4742	2990	4195	7760
Phas-947	5e-06	6	9655343	9655593	0.98	473	307	449	872
Phas-948	1e-07	6	9657005	9657528	0.98	5241	3384	4808	6703
Phas-949	1e-07	6	9658703	9659121	0.99	13285	8459	12892	13914
Phas-950	1e-07	6	9659753	9660192	0.97	28224	18849	27458	23943
Phas-951	1e-06	6	9660692	9661047	0.75	508	343	490	572
Phas-952	1e-07	6	9664862	9665322	0.97	18205	12665	18185	23347
Phas-953	1e-07	6	9665941	9666443	0.97	7482	4914	6896	8498
Phas-955	1e-07	6	9667643	9667893	0.98	15903	11236	15629	16021
Phas-956	1e-07	6	9669068	9669768	0.98	15451	10807	14177	12486
Phas-957	1e-07	6	9676544	9677544	0.99	8638	6078	8480	17632
Phas-958	1e-07	6	9677888	9678369	0.94	5572	3822	5361	5360
Phas-959	1e-07	6	9679488	9679885	0.97	5700	3762	5311	6327
Phas-961	1e-07	6	9685070	9685740	0.95	14652	9567	13932	15523
Phas-962	5e-06	6	9686301	9686644	0.99	29031	20459	27616	20299
Phas-963	1e-07	6	9690448	9690971	0.97	8429	5286	7859	10348
Phas-965	1e-07	6	9693943	9694787	0.98	11008	6692	10166	12868
Phas-966	1e-07	6	9696265	9696683	0.97	6224	4073	6078	11196
Phas-967	1e-07	6	9698000	9698418	0.98	4796	2733	4273	6102
Phas-968	1e-07	6	9700058	9700455	0.98	1393	914	1370	2361
Phas-969	1e-07	6	9701823	9702199	0.97	7513	5017	7101	6727
Phas-970	1e-07	6	9706984	9707360	0.98	11005	7056	9543	11703
Phas-972	5e-07	6	9708370	9708599	0.99	252	145	218	277
Phas-973	1e-07	6	9730946	9731490	0.98	1274	968	1075	1662
Phas-974	1e-07	6	9736187	9736584	0.98	5608	3632	5500	5792
Phas-975	1e-07	6	9737417	9737856	0.97	14346	9951	14602	15233
Phas-976	1e-07	6	9742469	9742782	0.96	7389	4874	6830	10080
Phas-978	1e-07	6	11758387	11758847	0.96	2579	1663	2285	3593
Phas-979	1e-07	6	11761118	11761494	0.97	4511	2862	3755	6853
Phas-980	1e-07	6	11763230	11764125	0.98	19826	13300	19348	17926
Phas-981	1e-07	6	11765568	11765881	0.98	68343	45787	58495	75940
Phas-982	1e-07	6	11766399	11766691	0.98	12961	8363	12435	17180
Phas-983	1e-07	6	11767813	11768812	0.98	8943	5922	8805	10687
Phas-984	1e-07	6	11770790	11771334	0.98	10166	6077	9031	13765
Phas-985	1e-07	6	11773899	11774474	0.98	4919	3088	4668	5221
Phas-986	1e-05	6	11775430	11775659	0.99	617	455	563	575
Phas-988	1e-07	6	11808228	11808688	0.96	2579	1663	2285	3593
Phas-989	1e-07	6	11810959	11811335	0.97	4513	2865	3757	6906
Phas-990	1e-07	6	11813390	11813955	0.98	12130	8150	12157	11432
Phas-991	1e-07	6	11815419	11815732	0.98	68343	45787	58495	75940
Phas-992	1e-07	6	11816250	11816542	0.98	12961	8363	12435	17180
Phas-993	1e-07	6	11817664	11818683	0.98	9339	6252	9216	11117
Phas-994	1e-07	6	11820661	11821205	0.98	10103	6017	8948	13686
Phas-995	1e-07	6	11828023	11828602	0.98	4767	2989	4522	5051
Phas-997	1e-07	6	12020735	12021345	0.97	2444	1551	2181	2587
Phas-999	1e-07	6	12038539	12038852	1	351	208	402	377
Phas-1000	1e-07	6	12042962	12043296	0.98	1403	760	1092	2506
Phas-1002	5e-07	6	12049985	12050256	0.97	4301	2756	3482	6085
Phas-1003	1e-07	6	13096088	13096464	0.99	3675	2288	3125	3492
Phas-1004	1e-07	6	16916375	16916835	0.98	3579	2271	3150	4117
Phas-1005	1e-07	6	16917955	16918394	0.99	1233	765	1061	2833
Phas-1006	1e-07	6	16919377	16919648	0.98	5003	3295	4883	6696
Phas-1008	1e-07	6	16946405	16946634	0.97	1122	636	1054	2059
Phas-1010	1e-07	6	16973364	16973719	0.98	7422	4811	7236	9687
Phas-1012	1e-07	6	16985971	16986452	0.98	3556	2151	2983	5193
Phas-1013	1e-07	6	17666305	17666576	0.99	9429	6018	8443	11657
Phas-1014	1e-07	6	17672770	17673314	0.97	6618	4529	6889	6214
Phas-1015	1e-07	6	17692290	17692708	0.98	1287	926	1217	1065
Phas-1016	1e-07	6	17694833	17695251	0.99	14429	10226	15733	14113
Phas-1017	1e-07	6	17697452	17698333	0.99	6923	4619	6582	8963
Phas-1018	1e-07	6	17701927	17702261	0.97	7564	5225	7206	5213
Phas-1019	5e-07	6	17705741	17705991	0.98	4048	2859	4247	3589
Phas-1020	1e-07	6	17715491	17715825	0.99	453	272	383	413
Phas-1022	1e-07	6	17719852	17720228	0.98	9093	6087	9490	7903
Phas-1023	1e-07	6	17750812	17751251	0.97	9137	6015	8992	13340
Phas-1024	1e-07	6	17754617	17754867	0.95	3111	1848	2783	5445
Phas-1025	1e-07	6	17769129	17769589	0.95	11343	7268	10814	14759
Phas-1026	1e-07	6	17771652	17772007	0.98	23793	16264	22796	28388
Phas-1027	5e-06	6	17784795	17785045	0.93	6837	4191	6467	8964
Phas-1028	1e-07	6	17788438	17788919	0.97	4787	3165	4516	4964
Phas-1029	1e-07	6	17794663	17794913	0.98	1430	850	1355	3059
Phas-1032	1e-07	6	18987107	18987294	0.99	3778	2557	3996	3503
Phas-1033	1e-07	6	18989718	18990199	0.98	5247	3105	4585	8109
Phas-1035	5e-07	6	22355447	22355954	0.99	2835	1972	2683	3014
Phas-1037	1e-07	6	23165051	23165281	0.93	378	219	360	388
Phas-1038	1e-07	6	23171097	23171473	0.98	7649	5172	7453	9180
Phas-1039	1e-07	6	23176072	23176343	0.97	1906	1208	1650	1952
Phas-1040	1e-07	6	23178236	23178570	0.89	3213	1929	2572	3942
Phas-1041	1e-07	6	23179760	23180094	0.98	7958	5135	7092	7258
Phas-1042	5e-07	6	24584642	24584955	0.98	3119	2189	3024	2533
Phas-1043	5e-06	6	24585081	24585310	1	366	240	370	445
Phas-1044	1e-07	6	24588492	24588763	0.98	496	360	518	681
Phas-1046	1e-07	6	24596246	24596496	0.99	461	304	448	648
Phas-1047	5e-07	6	24597221	24597450	0.98	4151	2849	3945	3203
Phas-1048	1e-07	6	24600513	24600931	0.98	15036	9218	14443	11871
Phas-1049	1e-07	6	24602224	24602600	0.99	13721	8128	13243	18522
Phas-1051	1e-07	6	24607227	24607498	0.98	2482	1526	2477	2194
Phas-1052	1e-07	6	24608132	24609209	0.98	30024	19037	25225	35404
Phas-1054	1e-07	6	24616867	24617525	0.98	3680	2373	3305	6916
Phas-1055	1e-07	6	24618275	24618819	0.97	10465	7037	9340	6987
Phas-1056	1e-07	6	24620088	24620464	0.98	1094	719	924	680
Phas-1057	1e-07	6	24622525	24622901	1	450	298	416	462
Phas-1058	5e-06	6	24626768	24627059	0.98	1386	886	1115	1688
Phas-1059	1e-07	6	24630106	24630776	0.98	5417	3492	4911	6587
Phas-1060	1e-07	6	24631294	24631826	0.98	8880	5821	8822	9376
Phas-1061	1e-07	6	24633136	24633554	0.96	4021	2647	3571	4494
Phas-1062	5e-07	6	24639169	24639377	0.98	9015	5725	8184	10829
Phas-1063	1e-07	6	24639400	24639671	0.98	1112	760	1021	1152
Phas-1064	1e-07	6	24640748	24641145	0.96	3102	2015	3087	4393
Phas-1065	1e-07	6	24641841	24642526	0.99	5166	3634	4727	5482
Phas-1066	1e-07	6	24650365	24650888	0.99	4560	3187	4581	6570
Phas-1067	1e-07	6	24657159	24657640	0.98	1919	1270	2164	2089
Phas-1068	1e-07	6	24658286	24659155	0.99	3765	2633	3903	4121
Phas-1069	1e-07	6	24661168	24661586	0.94	3155	1991	2845	5254
Phas-1070	1e-07	6	24663220	24663743	0.97	24774	17810	24727	14498
Phas-1071	1e-07	6	24666609	24666880	0.97	1227	748	1160	1612
Phas-1072	1e-07	6	24674952	24675244	0.99	6422	3993	5796	7342
Phas-1073	1e-07	6	24676747	24677228	0.98	5394	3332	5149	8548
Phas-1074	1e-07	6	24679228	24679837	0.98	4771	3017	4801	6023
Phas-1075	1e-07	6	24682127	24682818	0.98	3631	2347	3389	4048
Phas-1076	1e-07	6	24691090	24691424	0.98	1075	738	1070	1308
Phas-1077	1e-07	6	24703120	24703601	0.97	10601	7703	9917	9751
Phas-1078	1e-07	6	24708613	24708863	0.97	18457	12663	16976	12416
Phas-1079	1e-07	6	24709684	24710081	0.99	8880	5359	8368	11101
Phas-1080	5e-06	6	24714597	24714805	0.98	1689	1137	1715	1408
Phas-1081	1e-07	6	24717068	24717675	0.99	16653	9902	15009	25904
Phas-1082	1e-07	6	24717932	24718715	0.98	10090	6066	8993	12752
Phas-1083	1e-07	6	24719437	24719792	0.98	21154	14045	21082	25529
Phas-1084	1e-07	6	24722219	24722553	0.96	9920	6358	9106	7050
Phas-1085	1e-07	6	24723444	24723925	0.99	4428	2866	4178	4292
Phas-1086	1e-07	6	24725088	24725527	0.98	6992	4717	6706	8216
Phas-1087	1e-07	6	24728034	24728473	0.96	4800	3324	4649	4946
Phas-1088	1e-07	6	24731879	24732442	0.96	827	524	843	1086
Phas-1090	1e-07	6	24739517	24739977	0.98	30151	19878	27642	32149
Phas-1091	1e-07	6	24742496	24742893	1	486	286	423	632
Phas-1092	1e-07	6	24743427	24743866	0.99	2702	1689	2246	3091
Phas-1093	1e-07	6	24745166	24745479	0.98	1290	934	1259	1092
Phas-1095	1e-07	6	24762698	24763053	1	1487	893	1187	1932
Phas-1096	1e-06	6	24771328	24771662	0.98	4941	3100	4175	5197
Phas-1097	1e-07	6	24772023	24772441	0.99	82819	56935	79268	57824
Phas-1098	1e-07	6	24773152	24773507	0.99	2928	1978	2883	2935
Phas-1099	1e-07	6	24774358	24774755	0.96	21573	14719	20085	17708
Phas-1100	5e-07	6	24775744	24776183	0.99	5674	3627	5680	6148
Phas-1101	1e-07	6	24778421	24778776	0.99	8993	5944	8003	8573
Phas-1102	1e-07	6	24779786	24780141	0.97	5784	4059	6174	4806
Phas-1103	1e-07	6	24781566	24782005	0.98	6980	4427	6403	7633
Phas-1104	1e-07	6	24783379	24783713	0.98	5697	3803	5266	7565
Phas-1105	5e-07	6	24784612	24785051	0.97	11600	7169	11274	12220
Phas-1106	5e-07	6	24789033	24789283	0.98	12022	8123	11284	11717
Phas-1107	1e-07	6	26768838	26769109	0.98	3155	1957	2950	3427
Phas-1108	1e-07	6	28293287	28293831	0.97	6046	4028	5845	7642
Phas-1109	1e-07	6	28294298	28294548	0.97	3257	2079	2894	4068
Phas-1110	1e-07	6	28294957	28295543	0.97	6306	4205	5863	5245
Phas-1111	1e-07	6	28297667	28298127	0.98	4454	2984	4006	4444
Phas-1112	1e-07	6	28299241	28299575	0.98	2757	1783	2596	4473
Phas-1113	1e-07	6	28299941	28300317	0.98	5418	3395	4770	5390
Phas-1114	1e-07	6	28301283	28301596	0.94	2778	1605	2506	4753
Phas-1115	1e-07	6	28302296	28302546	0.97	15307	10023	13688	13812
Phas-1116	1e-07	6	28304898	28305274	0.98	3505	2237	3241	4329
Phas-1117	1e-07	6	28305788	28306143	0.99	72214	50026	84253	46199
Phas-1118	1e-07	6	28307755	28308110	0.98	9351	6540	8191	10292
Phas-1119	1e-07	6	28308852	28309312	0.97	1830	1048	1511	2788
Phas-1120	5e-07	6	28310265	28310473	0.97	714	430	635	488
Phas-1121	5e-06	6	28312530	28312717	0.99	9229	6042	9012	11052
Phas-1122	1e-07	6	28313250	28313647	0.98	12741	8427	11987	11874
Phas-1123	1e-07	6	28314999	28315384	0.98	3654	2397	3680	3298
Phas-1124	1e-07	6	28316156	28316629	0.98	10056	6578	9088	12509
Phas-1125	1e-07	6	28317269	28317540	0.98	2625	1613	2306	3669
Phas-1126	1e-07	6	28324242	28324702	0.98	8107	4886	7584	10835
Phas-1127	1e-07	6	28325885	28326872	0.98	11371	7102	11074	12880
Phas-1128	1e-07	6	28325885	28326156	0.97	2244	1391	1982	2439
Phas-1129	1e-07	6	28329353	28329750	0.98	3104	1998	3005	4113
Phas-1130	1e-07	6	28330442	28330839	0.97	7819	4968	6690	10143
Phas-1131	1e-07	6	28333641	28334236	0.97	1405	963	1416	1747
Phas-1132	1e-07	6	28334527	28334924	0.98	4159	2920	4127	3485
Phas-1133	1e-07	6	28336572	28337032	0.96	15849	10596	14545	13984
Phas-1134	1e-07	6	28338034	28338494	0.98	3952	2678	3819	4178
Phas-1135	1e-07	6	28340550	28340926	0.99	1353	840	1248	1318
Phas-1136	1e-07	6	28341981	28342483	0.98	3014	1832	2583	3190
Phas-1137	5e-07	7	1713273	1713481	0.97	760	543	716	835
Phas-1138	5e-07	7	5715434	5715966	0.98	3340	2121	3080	6530
Phas-1140	1e-05	7	5717625	5717854	0.99	3787	2520	3838	3272
Phas-1141	1e-07	7	5719758	5720332	0.98	6175	3969	5692	7318
Phas-1142	1e-07	7	5723157	5723428	0.98	1740	1202	1658	1650
Phas-1144	1e-07	7	5728369	5728725	0.98	21945	14926	20708	13185
Phas-1145	1e-07	7	5730366	5730637	0.97	687	495	716	763
Phas-1146	1e-07	7	5732269	5732855	0.98	12589	8461	11992	13239
Phas-1147	1e-07	7	5733575	5733930	0.98	8050	5437	8008	8832
Phas-1148	1e-07	7	5734668	5734981	0.98	13105	8831	11889	15151
Phas-1149	1e-07	7	6159906	6160261	0.97	1362	843	1306	2054
Phas-1152	1e-07	7	6343611	6343987	0.98	1834	1119	1609	2147
Phas-1153	5e-07	7	6353687	6353895	0.99	281	191	246	295
Phas-1154	1e-07	7	6353969	6354492	0.98	4803	2950	4395	5781
Phas-1156	5e-06	7	6357082	6357395	0.98	6340	4367	6702	6608
Phas-1157	1e-07	7	6360760	6361094	0.98	2966	2048	3032	3259
Phas-1158	1e-07	7	6361710	6362275	0.99	24890	16332	24554	21486
Phas-1159	1e-07	7	6364495	6364955	0.97	10491	7127	9729	12416
Phas-1160	1e-07	7	6366007	6366215	0.94	204	153	204	219
Phas-1161	1e-07	7	6367440	6367837	0.96	3226	2074	2966	4294
Phas-1162	1e-07	7	6370099	6370622	0.98	5060	3231	4473	5626
Phas-1163	1e-07	7	6372259	6372635	0.98	3741	2274	3524	5684
Phas-1164	1e-07	7	6375762	6376264	0.98	45480	32428	44638	30789
Phas-1165	1e-07	7	6378690	6379024	0.98	6996	4399	6388	9225
Phas-1167	1e-07	7	6418355	6418941	0.98	3723	2496	3611	5058
Phas-1168	5e-06	7	6422872	6423143	0.99	1144	672	986	1679
Phas-1169	5e-06	7	6433614	6434167	0.99	1126	655	1036	1697
Phas-1170	1e-07	7	6438960	6439420	0.97	3340	2052	3182	5728
Phas-1171	5e-07	7	6592201	6592430	0.98	858	593	874	1031
Phas-1172	1e-07	7	6594931	6595307	1	477	326	492	812
Phas-1173	1e-07	7	6597779	6598071	0.99	348	266	364	638
Phas-1175	1e-07	7	6623629	6624047	0.97	1115	741	1162	1429
Phas-1176	1e-07	7	6641139	6641536	0.98	669	483	648	950
Phas-1177	1e-06	7	6646795	6647024	0.98	1223	655	1125	1131
Phas-1178	1e-07	7	6657735	6658027	0.97	1508	1004	1492	1623
Phas-1179	1e-07	7	6666447	6666802	0.99	2700	1756	2582	2638
Phas-1181	1e-07	7	6672048	6672340	0.95	2639	1668	2793	3576
Phas-1182	1e-07	7	6675894	6676228	0.97	6993	4710	6515	6215
Phas-1183	1e-07	7	6680288	6680895	0.98	71497	47971	69344	58026
Phas-1184	1e-07	7	6682500	6683107	0.97	11677	7948	11164	19158
Phas-1185	1e-07	7	6687016	6687644	0.96	9018	6098	8108	7792
Phas-1187	1e-07	7	6693451	6693911	0.97	4103	2451	3842	6477
Phas-1188	1e-07	7	6703640	6703995	0.99	7551	5424	7575	7562
Phas-1189	1e-07	7	6707460	6708013	0.97	5711	3604	5117	6601
Phas-1190	1e-07	7	6718450	6718889	0.99	1818	1075	1688	2578
Phas-1191	1e-07	7	6720154	6720530	0.98	9854	6379	9110	17026
Phas-1192	1e-07	7	6721373	6721686	0.98	11929	8179	12889	10928
Phas-1193	1e-07	7	6722662	6723122	0.98	8569	5656	7745	9358
Phas-1194	1e-07	7	6727498	6727832	0.97	5399	3246	4657	9402
Phas-1195	1e-07	7	6868145	6868584	0.97	16301	10025	14296	14870
Phas-1196	1e-07	7	6869306	6869829	0.98	7734	5213	6953	7472
Phas-1197	1e-07	7	6872051	6872427	0.98	12235	7782	9949	9900
Phas-1198	5e-07	7	6873151	6873674	0.99	2121	1438	1904	1849
Phas-1200	1e-07	7	6876171	6876505	0.98	7383	4467	6178	11422
Phas-1201	1e-07	7	6882760	6883199	0.97	5138	3143	4506	6457
Phas-1202	1e-07	7	6889966	6890195	0.9	808	533	776	727
Phas-1203	5e-06	7	6893705	6893997	0.97	2990	1876	2984	2636
Phas-1204	5e-06	7	6896249	6896499	0.99	451	273	419	426
Phas-1205	1e-07	7	6900680	6901943	0.98	9383	6042	8622	11722
Phas-1206	1e-07	7	6900890	6901161	0.99	2992	1927	2862	2782
Phas-1207	1e-07	7	6906253	6906503	0.97	2286	1373	2180	2640
Phas-1208	1e-07	7	6906547	6906755	0.98	1096	729	1045	2353
Phas-1209	1e-06	7	6907212	6907441	0.99	812	431	756	807
Phas-1210	1e-07	7	6907506	6907840	0.98	13994	9802	12068	8030
Phas-1211	1e-07	7	6910090	6910361	0.97	1979	1313	2016	2618
Phas-1212	1e-07	7	6912295	6912629	0.98	1496	1050	1411	1193
Phas-1213	1e-07	7	6915363	6915781	0.98	1807	1222	1736	2321
Phas-1214	5e-07	7	6920391	6920726	0.97	7904	4978	7021	11897
Phas-1216	1e-07	7	6921548	6922353	0.99	8457	5586	7729	9262
Phas-1218	1e-07	7	6926577	6926995	0.98	6909	4564	6610	6941
Phas-1221	1e-07	7	6930659	6930972	0.97	743	409	655	761
Phas-1223	1e-07	7	6934784	6935118	0.98	5843	4223	5517	4108
Phas-1224	1e-07	7	6935491	6935867	0.98	2045	1306	2012	1419
Phas-1225	1e-07	7	6937755	6938152	0.99	19441	11745	17316	21764
Phas-1226	1e-07	7	6938668	6939149	0.97	19650	13690	19496	22877
Phas-1227	1e-07	7	6941118	6941641	0.98	1380	1010	1370	1885
Phas-1228	1e-07	7	6943081	6943541	0.98	27408	18621	26922	20505
Phas-1229	1e-07	7	6947235	6947485	0.97	5125	3185	4748	5349
Phas-1230	1e-07	7	6973473	6973828	0.97	3082	2024	2977	4193
Phas-1231	1e-07	7	6975898	6976169	0.98	3911	2518	3648	6126
Phas-1232	1e-07	7	6979436	6979854	0.98	2822	1895	2365	3769
Phas-1233	1e-07	7	6983075	6983388	0.98	18363	11999	16959	17652
Phas-1234	1e-07	7	6984513	6984931	0.98	3471	2251	3357	4896
Phas-1235	5e-06	7	6986901	6987214	0.97	2597	1674	2345	2816
Phas-1236	1e-06	7	6988044	6988525	1	519	427	478	416
Phas-1237	1e-07	7	6990707	6991125	0.95	9280	5544	8050	11815
Phas-1238	1e-07	7	6992066	6992274	0.99	20824	13154	19468	13582
Phas-1239	1e-07	7	6992996	6993435	0.97	27525	17837	27011	25354
Phas-1240	1e-07	7	7001308	7001684	0.98	21307	12987	18871	26026
Phas-1241	1e-07	7	7002736	7002986	0.98	1812	1104	1836	2013
Phas-1242	1e-07	7	7006618	7006994	0.99	3422	1999	2756	4497
Phas-1244	1e-07	7	7008397	7008689	0.98	1302	734	1096	1513
Phas-1245	5e-06	7	7009659	7010035	0.98	2758	1971	2556	3414
Phas-1246	1e-07	7	7028162	7028454	0.98	1803	1207	1957	3227
Phas-1247	1e-07	7	7031014	7031453	0.99	1740	1134	1606	2669
Phas-1248	1e-07	7	7032018	7032289	0.99	4419	2948	3764	3811
Phas-1249	1e-07	7	7033138	7033712	0.98	8099	5077	7572	8967
Phas-1250	1e-07	7	7037569	7038008	0.99	8390	5300	8071	8066
Phas-1251	1e-07	7	7040729	7041105	0.98	1510	973	1309	3042
Phas-1252	1e-07	7	7048653	7049113	0.98	970	579	737	1382
Phas-1253	1e-07	7	7052480	7052835	0.99	36000	23134	34931	48077
Phas-1254	1e-07	7	7060212	7060609	0.98	1633	1207	1603	1352
Phas-1255	1e-07	7	7061082	7061996	0.98	8612	5308	7455	13381
Phas-1259	1e-07	7	7069574	7070076	0.95	7160	4386	6735	9353
Phas-1260	1e-07	7	7071558	7072069	0.99	7774	4726	7072	11067
Phas-1261	1e-07	7	7073574	7073845	0.95	8339	5443	7129	12165
Phas-1262	1e-07	7	7073574	7074442	0.95	12132	7958	10737	14969
Phas-1263	1e-07	7	7076075	7076388	1	1333	746	1238	1520
Phas-1264	1e-07	7	7097977	7098479	0.99	960	584	1002	1077
Phas-1265	1e-07	7	7100943	7101340	0.99	1834	1280	1938	2491
Phas-1266	1e-05	7	8547327	8547766	0.98	4049	2503	3768	5613
Phas-1267	1e-07	7	8551025	8551233	1	504	375	488	655
Phas-1268	1e-07	7	8560505	8560839	0.98	2327	1350	2200	3730
Phas-1269	1e-07	7	8600937	8601187	0.89	1160	720	1064	2397
Phas-1270	1e-07	7	8654030	8654364	0.98	1765	1121	1712	2919
Phas-1271	1e-07	7	8663368	8663807	0.97	9385	5754	9280	9279
Phas-1272	5e-06	7	8664380	8664630	0.99	484	325	389	427
Phas-1273	1e-07	7	8668904	8669301	0.97	1874	1184	1544	2852
Phas-1274	1e-07	7	8670788	8671080	0.98	7497	4397	7124	7122
Phas-1275	1e-07	7	8713064	8713461	0.96	3256	2091	2854	3934
Phas-1276	1e-07	7	8715745	8716415	0.98	13118	8279	12855	13041
Phas-1277	1e-07	7	8720147	8720928	0.96	3445	2154	3484	3993
Phas-1279	1e-05	7	8726572	8726759	0.98	1498	1008	1644	1421
Phas-1281	1e-07	7	8736301	8736656	0.97	3701	2596	3498	5178
Phas-1282	1e-07	7	8739794	8740128	0.98	1010	665	941	1912
Phas-1283	1e-07	7	8747063	8747397	0.98	1099	801	1128	854
Phas-1284	1e-07	7	8751267	8751601	0.98	14551	9061	13507	15596
Phas-1285	1e-07	7	8756482	8756753	0.99	433	269	424	355
Phas-1288	1e-07	7	9027891	9028372	0.96	1177	843	1236	1866
Phas-1289	1e-07	7	9032090	9032823	0.96	3621	2306	3308	4119
Phas-1290	1e-07	7	9035536	9036017	0.99	1485	943	1353	1579
Phas-1291	1e-07	7	9043121	9043392	0.97	28719	18823	24616	25947
Phas-1292	5e-06	7	9068812	9069083	0.98	12106	8069	10939	13962
Phas-1293	1e-07	7	9213602	9213873	0.98	1852	1203	1870	2179
Phas-1295	1e-07	7	9270690	9271087	0.96	425	253	397	620
Phas-1296	1e-07	7	9271693	9271985	0.98	8303	5479	8241	8430
Phas-1297	5e-07	7	9273324	9273952	0.97	4075	2719	3667	5186
Phas-1298	1e-07	7	9409022	9409903	0.99	1768	1045	1417	1911
Phas-1299	5e-07	7	9409064	9409293	1	240	106	160	208
Phas-1300	5e-06	7	9418947	9419176	0.97	1377	852	1235	1479
Phas-1301	5e-06	7	9428066	9428358	0.97	13572	9006	12492	15753
Phas-1302	1e-07	7	9432473	9432912	0.97	12351	8240	11643	12753
Phas-1303	1e-07	7	9442090	9442424	0.97	1446	1056	1698	1275
Phas-1304	1e-07	7	9444025	9444506	0.98	2158	1544	2084	2555
Phas-1305	1e-07	7	9487421	9488049	0.98	3730	2487	3379	3486
Phas-1306	5e-06	7	9488632	9489059	0.99	3259	2227	3205	3558
Phas-1307	1e-07	7	9491645	9491853	1	220	166	222	297
Phas-1308	1e-07	7	9493533	9494014	0.98	2419	1513	2199	3968
Phas-1309	5e-06	7	9496517	9497083	0.87	3379	2380	3342	2910
Phas-1310	1e-07	7	9501902	9502320	0.98	12869	8950	12715	7805
Phas-1311	1e-07	7	9514061	9514332	0.97	7886	6019	7994	6691
Phas-1312	5e-07	7	9524074	9524387	0.85	4133	2729	3162	3698
Phas-1313	1e-07	7	9526142	9526665	0.97	11304	8254	11609	11897
Phas-1314	1e-07	7	9528785	9529140	0.97	5476	3381	5133	6409
Phas-1315	1e-07	7	9536867	9537264	0.93	7402	5033	7379	6124
Phas-1316	1e-07	7	9613618	9614036	0.98	4542	2964	4525	6162
Phas-1317	1e-07	7	9864110	9864360	0.99	327	237	324	372
Phas-1318	1e-07	7	9878615	9878991	0.98	408	287	348	555
Phas-1320	1e-07	7	9938407	9938741	0.98	1576	1206	1588	1728
Phas-1322	1e-07	7	12482491	12482804	0.98	539	405	533	897
Phas-1323	1e-07	7	13679000	13679376	0.99	4188	2808	4069	4857
Phas-1324	1e-07	7	13686964	13687466	0.98	1622	991	1553	1615
Phas-1325	1e-07	7	13691910	13692349	0.98	3235	2068	2956	5193
Phas-1326	5e-07	7	13710757	13711175	0.97	5199	3308	4668	6256
Phas-1327	5e-06	7	13714208	13714437	0.99	1224	746	1020	1573
Phas-1328	1e-07	7	13715507	13715778	0.99	826	531	723	1149
Phas-1329	1e-07	7	13715762	13716096	0.99	1388	861	1323	1782
Phas-1330	1e-07	7	13716773	13717086	0.98	1872	1203	1676	1735
Phas-1331	1e-07	7	13718813	13719252	0.98	2671	1631	2250	6632
Phas-1332	1e-07	7	13730908	13731449	0.99	667	381	584	834
Phas-1333	1e-07	7	13731862	13732280	0.98	2935	1917	2737	3219
Phas-1335	1e-07	7	13734962	13735359	0.99	7201	4367	6134	12960
Phas-1336	1e-07	7	14945939	14946315	0.99	3051	1847	2696	4897
Phas-1337	1e-07	7	14957617	14957909	0.98	1194	727	982	1759
Phas-1338	1e-07	7	14973311	14973750	0.99	5790	3793	5580	5545
Phas-1339	1e-07	7	15007673	15008184	0.98	7899	4916	7096	12450
Phas-1340	1e-07	7	15247115	15247554	0.98	572	367	532	715
Phas-1342	1e-07	7	15263079	15263455	1	609	358	606	544
Phas-1343	1e-07	7	15266522	15266793	0.98	3586	2223	3264	6007
Phas-1344	1e-07	7	15271731	15272002	0.96	15599	11011	17130	12546
Phas-1346	1e-07	7	15935799	15936175	0.99	909	573	713	1023
Phas-1347	5e-06	7	15942307	15942599	0.99	10698	6937	10960	9585
Phas-1348	5e-06	7	15946248	15946822	0.99	4734	3203	4762	5748
Phas-1349	1e-07	7	15950157	15950722	0.98	19095	11995	16801	21848
Phas-1350	1e-07	7	15951483	15951922	0.97	28358	18876	26584	21243
Phas-1351	1e-07	7	15953309	15953706	0.98	1623	1034	1386	3744
Phas-1352	1e-07	7	15956002	15956336	0.99	928	610	969	1400
Phas-1353	1e-07	7	15959969	15960261	0.96	6326	4305	6644	6900
Phas-1354	1e-07	7	15963885	15964177	0.98	4165	2723	4214	3875
Phas-1355	1e-07	7	15966914	15967206	0.99	2305	1522	2121	1980
Phas-1356	1e-07	7	15967651	15968090	0.98	17029	11664	16132	11490
Phas-1357	1e-07	7	15980691	15981130	0.98	6090	4021	5979	8158
Phas-1358	5e-06	7	16039322	16039530	0.96	12578	8433	11407	17019
Phas-1359	1e-07	7	16042316	16042734	0.98	20665	13417	19475	21222
Phas-1360	1e-07	7	16046327	16046745	0.98	10725	6972	9934	13263
Phas-1361	1e-07	7	16047814	16048106	0.98	5858	3837	5440	6266
Phas-1362	1e-05	7	16051895	16052103	0.99	1380	928	1354	1794
Phas-1363	1e-07	7	16054918	16055378	0.97	4648	3298	4434	3875
Phas-1364	1e-07	7	16058956	16059825	0.97	9262	5798	8224	12057
Phas-1365	1e-07	7	16060420	16060733	0.98	2453	1642	2395	3610
Phas-1366	1e-07	7	16115027	16115340	0.95	7492	5205	7439	7583
Phas-1367	1e-07	7	16116231	16117535	0.96	7809	5174	7442	9880
Phas-1368	5e-07	7	16119685	16119872	0.94	1883	1179	1524	1888
Phas-1369	5e-07	7	16816197	16816426	0.98	347	227	314	313
Phas-1370	5e-07	7	17283814	17284106	0.99	5344	3607	4653	5701
Phas-1371	1e-07	7	17285453	17285787	0.98	3854	2544	3466	3782
Phas-1372	1e-07	7	17287569	17287966	0.97	5497	3755	5582	8410
Phas-1373	1e-07	7	17289109	17289464	0.98	9601	6190	8673	9644
Phas-1374	1e-07	7	17293396	17293793	0.98	2564	1784	2723	2848
Phas-1375	1e-07	7	17296751	17297316	0.92	10936	6927	10003	14669
Phas-1376	1e-07	7	17298716	17299239	0.99	713	421	597	1052
Phas-1377	1e-07	7	17312068	17312570	0.97	5515	3480	5007	5243
Phas-1378	1e-07	7	17326594	17326760	0.98	905	574	836	1430
Phas-1379	1e-07	7	17336013	17336494	0.99	15029	10116	14953	10614
Phas-1380	1e-07	7	17339000	17339292	0.98	6491	4389	6353	6027
Phas-1381	1e-07	7	17339778	17340238	0.98	12811	8361	12550	16011
Phas-1382	1e-07	7	17340624	17341105	0.99	16067	9870	14059	22812
Phas-1383	5e-06	7	17836540	17837113	0.99	1451	910	1381	947
Phas-1384	1e-07	7	19556036	19556286	0.97	1669	994	1614	1226
Phas-1388	1e-07	8	342819	343216	0.99	955	593	900	1872
Phas-1391	5e-07	8	2437214	2437548	0.99	5555	3442	4663	6641
Phas-1392	1e-07	8	2438489	2438823	0.98	17106	10898	16246	19011
Phas-1393	1e-07	8	2439220	2440302	0.99	4927	2974	4307	7393
Phas-1394	1e-07	8	2441643	2441914	0.97	5218	2863	4296	5908
Phas-1395	1e-07	8	2455580	2455746	0.99	1315	795	1134	1836
Phas-1396	1e-07	8	2456719	2457556	0.98	11732	7637	11385	10686
Phas-1397	1e-07	8	2457327	2457556	0.96	3302	2307	3286	3370
Phas-1398	1e-07	8	2458402	2458904	0.97	2675	1715	2471	3386
Phas-1399	1e-07	8	2461155	2461405	0.99	5714	3743	5431	8545
Phas-1400	1e-05	8	2462212	2462735	0.99	11312	7470	11302	10559
Phas-1401	1e-07	8	2463547	2464175	0.98	12668	8134	12066	17656
Phas-1403	1e-07	8	2469826	2470223	0.99	7570	4591	7329	9495
Phas-1404	1e-07	8	2469826	2471023	0.99	20534	12874	19008	27101
Phas-1406	1e-07	8	2473710	2473918	0.96	686	413	565	1057
Phas-1407	1e-07	8	2474473	2474912	0.98	8900	6002	8551	10031
Phas-1408	1e-07	8	2477057	2477286	0.97	3330	2223	3279	4543
Phas-1409	1e-07	8	2479678	2480054	0.98	1082	744	1073	1665
Phas-1410	1e-07	8	2482737	2482987	0.97	4742	3094	4438	6554
Phas-1411	1e-07	8	2503731	2504023	0.98	1629	1078	1447	2064
Phas-1412	1e-07	8	2506090	2506800	0.95	19565	13169	18830	19812
Phas-1413	1e-07	8	2642758	2643113	0.99	5238	3635	5385	5553
Phas-1415	1e-07	8	2643997	2644247	0.96	13157	8535	13298	16527
Phas-1416	1e-07	8	2644777	2645090	0.98	5871	3554	5005	4634
Phas-1417	1e-07	8	2664178	2664512	0.95	18715	12110	18310	24470
Phas-1418	1e-06	8	2671540	2671831	0.96	5725	3935	5672	8943
Phas-1419	1e-07	8	2672197	2672657	0.98	5597	3510	4842	6335
Phas-1420	1e-07	8	2673617	2673993	0.98	9000	5718	8520	9310
Phas-1421	1e-07	8	2674952	2675265	0.97	11393	7288	10592	15042
Phas-1422	1e-07	8	2676073	2676302	0.98	7795	5104	6456	9434
Phas-1423	5e-06	8	2685064	2685357	0.98	24965	17586	25708	23952
Phas-1424	1e-07	8	2690220	2690794	0.96	5034	3665	5328	4952
Phas-1425	1e-07	8	2692491	2693784	0.98	16228	10486	14862	21226
Phas-1426	1e-07	8	2693387	2693721	0.98	7083	4621	6541	10597
Phas-1427	1e-07	8	2742490	2742761	0.99	704	469	624	737
Phas-1428	1e-07	8	2750224	2750516	0.98	2386	1728	2636	2909
Phas-1429	1e-07	8	2756201	2756493	0.98	2386	1728	2636	2909
Phas-1432	1e-07	8	5732737	5733092	0.99	17492	11633	16659	11658
Phas-1433	1e-07	8	5738766	5739142	0.98	2294	1455	2320	2387
Phas-1434	1e-07	8	5740661	5740974	0.99	2443	1500	2343	3497
Phas-1435	1e-07	8	5743556	5743911	0.98	3864	2627	3703	4369
Phas-1437	5e-06	8	11144778	11145007	0.98	787	523	827	540
Phas-1439	1e-07	8	14722847	14723076	0.97	398	209	302	849
Phas-1440	1e-07	8	14724725	14725143	0.97	2256	1356	2119	2318
Phas-1441	1e-07	8	16667388	16667743	0.98	5472	3553	4895	7333
Phas-1442	1e-07	8	16670017	16670372	0.98	6626	4126	6112	5751
Phas-1443	1e-07	8	16684427	16684959	0.97	3600	2070	3141	4862
Phas-1444	1e-06	8	16703324	16703553	0.98	12612	8219	11710	13355
Phas-1445	5e-07	8	16704166	16704521	0.96	671	452	638	568
Phas-1446	1e-07	8	16726695	16727071	0.99	16398	11003	16110	13365
Phas-1447	1e-07	8	16726695	16728068	0.96	25169	16869	24543	22199
Phas-1448	1e-07	8	16735776	16736215	0.97	5802	3677	5651	6882
Phas-1449	1e-07	8	16754139	16754431	0.99	1770	1156	1597	2417
Phas-1450	1e-07	8	16755401	16755987	0.99	344	191	252	589
Phas-1451	1e-07	8	16782362	16782591	0.99	339	217	306	505
Phas-1452	1e-07	8	16855073	16855323	1	128	80	138	187
Phas-1453	1e-07	8	16867609	16868006	0.97	4208	2664	3554	4996
Phas-1454	1e-07	8	17046212	17046462	0.97	354	198	332	681
Phas-1455	1e-07	8	17066951	17067243	0.99	6683	4288	6872	6930
Phas-1456	1e-07	8	17069592	17070073	0.98	2721	1942	2848	4003
Phas-1458	1e-07	8	17083210	17083586	0.98	5043	3190	4883	6648
Phas-1459	1e-07	8	17084672	17085048	0.99	22535	14672	21261	24277
Phas-1461	1e-07	8	17118327	17118619	0.97	6220	4155	6175	5008
Phas-1462	1e-07	8	17119599	17120027	0.97	8303	5632	7260	9705
Phas-1463	5e-06	8	17121116	17121492	0.98	29761	19547	28661	27592
Phas-1464	1e-07	8	17135930	17136348	0.98	3831	2644	3899	4085
Phas-1466	5e-07	8	17159568	17159860	0.97	1913	1184	1689	2923
Phas-1467	1e-07	8	17161333	17161856	0.98	16007	10873	15967	15722
Phas-1468	5e-07	8	17176797	17177068	0.98	4761	3242	4589	3581
Phas-1469	1e-07	8	17177964	17178340	0.98	12986	8606	11793	18764
Phas-1470	1e-07	8	18552179	18552618	0.99	882	562	856	1259
Phas-1471	1e-07	8	18566986	18567236	1	210	122	201	302
Phas-1472	1e-07	8	18586627	18587075	0.97	2323	1496	2018	3935
Phas-1473	1e-07	8	18586846	18587327	0.97	3915	2418	3427	7422
Phas-1474	5e-07	8	18587888	18588546	0.94	17468	11297	17347	22774
Phas-1475	1e-07	8	18606555	18606973	0.98	1469	1133	1368	1341
Phas-1476	1e-07	8	18613975	18614204	0.97	4120	2540	4119	4566
Phas-1477	5e-07	8	18615536	18615912	0.98	5479	3710	4994	7978
Phas-1479	1e-07	8	18618626	18619170	0.99	3170	2159	2988	3575
Phas-1480	1e-07	8	18623097	18623347	1	283	188	295	405
Phas-1481	5e-07	8	18626258	18626550	0.99	2668	1788	2713	2142
Phas-1482	1e-07	8	18635567	18635817	0.97	1110	710	920	966
Phas-1483	1e-07	8	18638292	18638542	0.98	4540	2888	4159	5623
Phas-1484	1e-07	8	18651485	18651798	1	282	187	256	344
Phas-1486	1e-07	8	18659239	18659468	0.99	5164	3055	4587	5539
Phas-1487	1e-07	8	18671717	18672009	0.99	840	542	742	916
Phas-1488	1e-07	8	18672739	18673220	0.97	9398	5967	8328	9717
Phas-1489	1e-07	8	18684424	18684842	0.97	2809	1644	2596	3214
Phas-1490	1e-07	8	18719506	18720218	0.97	2016	1471	2199	2970
Phas-1491	5e-07	8	18726874	18727103	0.98	929	601	830	845
Phas-1492	1e-07	8	18727062	18727291	0.99	1365	929	1471	1392
Phas-1493	1e-07	8	18731975	18732498	0.96	17907	11306	17174	20155
Phas-1494	5e-07	8	18746427	18746656	0.98	4741	3047	4586	5903
Phas-1496	1e-07	8	18780362	18780780	0.97	3674	2174	3524	4911
Phas-1497	5e-07	8	18784270	18784697	0.98	1478	945	1533	2020
Phas-1498	1e-07	8	18791391	18791641	0.98	1195	794	1205	1860
Phas-1499	1e-07	8	18792229	18792542	0.98	1568	1136	1475	2230
Phas-1500	1e-07	8	18814575	18815014	0.98	1421	959	1346	1582
Phas-1501	1e-07	8	18816392	18817113	0.98	2502	1601	2146	3343
Phas-1502	1e-07	8	18819773	18820128	0.97	1000	717	1015	1949
Phas-1503	1e-07	8	18823598	18823890	1	227	177	209	494
Phas-1504	1e-07	8	18827689	18828107	0.98	5509	3179	5105	8101
Phas-1505	1e-07	8	18831815	18832212	0.98	3411	2139	2958	4379
Phas-1506	1e-07	8	18833626	18833897	0.98	4152	2587	4320	5332
Phas-1507	1e-07	8	18834650	18835173	0.98	2328	1479	2056	3943
Phas-1508	1e-07	8	18835558	18835976	0.99	1085	808	949	1033
Phas-1509	5e-06	8	18837811	18838397	0.98	3458	2312	3540	3319
Phas-1510	1e-07	8	18839186	18839625	0.98	9277	5725	8477	14765
Phas-1511	1e-07	8	18839983	18840296	0.98	6713	4614	6400	7926
Phas-1512	1e-07	8	18848008	18848237	0.99	2476	1684	2309	2100
Phas-1513	1e-07	8	18933519	18934612	0.97	21399	14181	19379	14055
Phas-1515	5e-06	8	18937066	18937337	0.98	924	501	667	1281
Phas-1517	1e-07	8	18942809	18943080	0.98	15249	10227	15039	14481
Phas-1518	1e-07	8	18949212	18949441	0.98	37901	24399	35522	50119
Phas-1519	5e-06	8	18951994	18952286	0.99	36105	22396	31641	36963
Phas-1521	1e-07	9	4326991	4327241	0.98	291	159	205	417
Phas-1522	1e-07	9	6603913	6604268	0.98	2999	1868	2838	2748
Phas-1524	1e-07	9	6620076	6620452	0.97	2508	1579	2360	2540
Phas-1525	1e-07	9	6621285	6621493	0.97	4654	3134	4384	4612
Phas-1526	1e-07	9	6622155	6622552	0.97	1468	876	1266	2181
Phas-1527	1e-07	9	6623649	6623878	0.98	3537	2150	3382	6816
Phas-1528	1e-07	9	6627608	6627900	0.99	4406	3344	4484	3253
Phas-1529	1e-07	9	6629866	6630263	0.97	13176	8283	11571	20719
Phas-1530	1e-07	9	6634047	6634486	0.97	8335	5977	8984	8143
Phas-1531	1e-07	9	6656266	6656768	0.97	13899	9332	13297	16470
Phas-1532	1e-07	9	6657642	6658039	0.97	13638	8901	10123	18823
Phas-1533	1e-07	9	6661206	6661729	0.97	5129	3552	4919	4572
Phas-1534	1e-07	9	6668706	6669217	0.97	10608	6746	10548	11635
Phas-1535	1e-07	9	6678381	6678757	0.97	12898	8858	12876	16748
Phas-1536	1e-07	9	6712488	6712990	0.96	9168	5629	8593	14085
Phas-1537	1e-07	9	6717894	6718375	0.97	8448	5486	8008	6317
Phas-1538	5e-07	9	6732123	6732352	0.9	1064	679	957	1063
Phas-1539	5e-06	9	6733434	6733663	0.99	1405	983	1477	1373
Phas-1540	1e-07	9	6739881	6740278	0.96	1926	1278	1973	3427
Phas-1541	1e-07	9	6757338	6757849	0.98	8732	5872	8328	8353
Phas-1543	1e-05	9	6762961	6763190	0.99	655	416	602	560
Phas-1544	1e-07	9	6780504	6781424	0.98	1969	1315	2040	1962
Phas-1545	1e-07	9	6781195	6781466	0.97	1446	938	1402	1406
Phas-1546	1e-06	9	6795957	6796144	1	249	145	228	293
Phas-1547	1e-07	9	6798495	6799081	0.98	17581	9872	15380	23982
Phas-1548	1e-07	9	6801882	6802515	0.97	5413	3428	5185	6299
Phas-1549	1e-06	9	6824053	6824346	0.82	3750	2540	3823	4688
Phas-1550	1e-07	9	6845489	6846033	0.98	15323	9533	13292	21717
Phas-1551	5e-07	9	6851110	6851486	0.97	6728	4254	6353	6301
Phas-1552	1e-07	9	6894218	6894741	0.92	3984	2575	3645	4361
Phas-1553	1e-07	9	6895259	6895614	1	796	536	794	968
Phas-1554	1e-07	9	6896176	6896531	0.98	3660	2443	3441	3014
Phas-1555	1e-05	9	6900781	6901136	0.99	2178	1350	1919	2759
Phas-1556	1e-07	9	6901517	6901914	0.95	10437	7103	10827	12050
Phas-1557	1e-07	9	6910068	6910612	0.94	2210	1370	1985	2884
Phas-1558	5e-07	9	6911287	6911537	0.93	5741	4050	4925	4837
Phas-1559	1e-07	9	6913052	6913491	0.97	32705	21157	29823	26858
Phas-1561	1e-05	9	6920795	6921024	0.99	2054	1250	2098	1468
Phas-1562	1e-07	9	6927434	6927831	0.98	8104	5316	8520	7447
Phas-1563	1e-07	9	6928389	6928954	0.98	2655	1741	2453	4534
Phas-1564	1e-07	9	6935720	6936138	0.98	2894	1836	2517	4135
Phas-1565	1e-07	9	6936828	6937267	0.98	1611	989	1415	2000
Phas-1566	1e-07	9	6938529	6938905	0.98	10327	6814	9056	10345
Phas-1567	1e-07	9	6940412	6940746	0.94	1091	621	940	1334
Phas-1568	1e-07	9	6944751	6945043	0.99	632	434	657	807
Phas-1569	5e-07	9	8733449	8733804	0.98	1890	1167	1656	1973
Phas-1571	1e-07	9	8761026	8761605	0.99	3265	2176	3113	3137
Phas-1572	1e-07	9	8764488	8764864	0.98	9349	5843	9344	10027
Phas-1573	1e-06	9	8777068	8777444	0.98	5623	3613	5355	8910
Phas-1574	1e-07	9	8784905	8785428	0.98	3776	2726	3512	2224
Phas-1575	1e-07	9	8877964	8878319	0.97	34370	22866	31583	30738
Phas-1576	1e-07	9	8879307	8880209	0.98	26559	16834	24382	32140
Phas-1577	1e-07	9	8884461	8885214	0.97	12170	8301	11772	15301
Phas-1578	1e-07	9	8887579	8888165	0.96	4619	3141	4524	6608
Phas-1580	1e-07	9	8896838	8897151	0.96	10970	7269	10494	11681
Phas-1582	1e-07	9	8908946	8909322	0.97	5809	3425	5301	7428
Phas-1583	1e-07	9	8910631	8911091	0.95	9914	6457	9122	10314
Phas-1584	1e-07	9	8911781	8912115	0.98	1500	931	1386	1951
Phas-1585	1e-07	9	8912814	8913169	0.97	3027	1859	2802	4681
Phas-1586	5e-06	9	8913721	8913950	0.99	242	135	191	256
Phas-1587	5e-06	9	8918871	8919301	0.99	1416	922	1238	1436
Phas-1588	1e-07	9	8930431	8930891	0.97	6452	4138	5857	7930
Phas-1589	1e-07	9	8936702	8937318	0.99	867	519	715	633
Phas-1590	1e-07	9	8960879	8961465	0.96	5526	3825	5338	6882
Phas-1591	1e-07	9	8967541	8967791	0.96	2128	1269	1980	3109
Phas-1592	1e-07	9	8968873	8969837	0.97	2182	1406	2076	2363
Phas-1593	1e-07	9	8977461	8978272	0.97	17385	11402	16612	15480
Phas-1594	1e-07	9	8979178	8979638	0.96	1998	1360	2009	2255
Phas-1595	1e-07	9	8980907	8982278	0.97	7562	4892	6743	10533
Phas-1596	1e-07	9	8980907	8981304	0.97	1086	698	1106	1421
Phas-1597	1e-07	9	8985176	8985531	0.97	4854	3380	4644	5707
Phas-1598	1e-07	9	8990432	8991296	0.97	10545	6634	8517	10897
Phas-1599	1e-07	9	9003950	9004242	0.97	15992	10841	16820	16555
Phas-1600	1e-07	9	9007427	9007824	0.98	15713	9897	14986	15476
Phas-1601	1e-07	9	9016039	9016436	0.98	3918	2520	3589	3772
Phas-1602	1e-07	9	9021960	9022231	0.97	5351	3418	4978	6679
Phas-1603	1e-07	9	9023378	9023796	0.98	12359	7679	10665	13655
Phas-1604	1e-06	9	9025634	9025926	0.98	9124	5874	8732	9797
Phas-1605	1e-07	9	9046775	9047381	0.93	2289	1493	2330	3063
Phas-1606	1e-07	9	9047844	9048073	0.98	454	287	437	445
Phas-1607	1e-07	9	9050890	9051182	0.94	5274	3197	5016	5477
Phas-1608	1e-07	9	9072380	9072735	0.97	5817	4020	6589	6015
Phas-1609	1e-07	9	9075056	9075369	0.99	22840	15963	25092	24319
Phas-1610	1e-07	9	9077927	9078324	0.98	2327	1304	1827	4315
Phas-1611	1e-07	9	9078944	9079194	1	138	95	113	206
Phas-1612	1e-07	9	9085583	9086106	0.98	4338	2995	4240	4163
Phas-1613	1e-07	9	9086847	9087097	0.97	1704	1125	1745	1412
Phas-1614	1e-07	9	9091632	9092028	0.96	5864	3767	5455	8431
Phas-1615	1e-07	9	9113366	9113784	0.99	2093	1265	1867	2592
Phas-1616	1e-07	9	9121738	9122030	0.97	1277	718	1003	1787
Phas-1617	5e-07	9	9137151	9137317	0.98	738	447	618	1074
Phas-1618	1e-07	9	9138055	9138452	0.99	1704	1135	1712	2025
Phas-1619	1e-07	9	9140757	9141049	0.97	8908	6198	8154	8732
Phas-1620	1e-07	9	9141908	9142221	0.99	9147	6056	8638	8395
Phas-1621	1e-06	9	9143130	9143359	0.96	5484	3317	4950	6209
Phas-1622	1e-07	9	9143934	9144205	0.98	7241	5108	7296	8776
Phas-1623	1e-07	9	9144744	9145078	0.98	11093	7330	10773	15172
Phas-1624	5e-07	9	9149597	9149826	0.99	1734	1115	1706	1768
Phas-1625	1e-07	9	9156232	9156911	0.98	9967	6449	9796	11573
Phas-1626	1e-07	9	9171196	9171635	0.99	3367	2217	3089	3173
Phas-1627	1e-07	9	9174254	9174756	0.97	5079	3243	4934	5053
Phas-1628	5e-07	9	9174674	9174903	0.93	564	354	518	687
Phas-1629	1e-07	9	9175166	9175374	1	381	274	371	437
Phas-1630	1e-07	9	9194026	9194465	0.98	27974	18719	27167	23611
Phas-1631	1e-07	9	9197745	9198226	0.98	1950	1158	1778	2345
Phas-1632	1e-07	9	9276095	9276450	0.98	3451	2093	3159	5333
Phas-1633	1e-07	9	9277524	9277921	0.98	12192	7990	11220	19330
Phas-1634	5e-06	9	9284508	9284737	0.98	24210	17145	26148	21738
Phas-1635	1e-07	9	9288902	9289131	0.99	309	209	281	324
Phas-1636	1e-05	9	9289828	9290099	0.99	1526	1074	1476	1390
Phas-1637	1e-07	9	9291092	9291624	0.98	10448	7065	9756	9738
Phas-1638	1e-07	9	9297927	9298492	0.98	3021	1981	2604	4611
Phas-1639	1e-07	9	9299585	9300025	0.95	5502	3647	5391	5689
Phas-1640	1e-07	9	9303316	9303734	0.97	6371	4264	5794	6396
Phas-1641	1e-06	9	9324254	9324697	0.98	10486	6815	9657	16306
Phas-1642	1e-07	9	9337948	9338324	0.97	1468	937	1379	3544
Phas-1643	1e-07	9	9346974	9347539	0.97	2800	1947	2673	2701
Phas-1644	1e-07	9	9351020	9351354	0.97	1347	811	1267	1711
Phas-1645	1e-07	9	9351641	9351891	1	206	121	191	298
Phas-1646	1e-07	9	9356453	9357060	0.97	8477	6030	8645	6272
Phas-1648	1e-07	9	16207540	16207853	0.97	724	489	646	1212
Phas-1650	1e-07	9	22103221	22103597	0.98	4838	2896	4095	6285
Phas-1651	1e-07	10	3676151	3676632	0.98	8522	5750	8435	12135
Phas-1652	1e-07	10	3679423	3679799	0.98	2517	1725	2356	2497
Phas-1653	1e-07	10	3687327	3688412	0.97	5305	3230	4541	7509
Phas-1654	1e-07	10	3688036	3688391	0.96	3121	1959	2837	3479
Phas-1656	1e-07	10	3703150	3703421	0.99	1923	1289	1792	3228
Phas-1658	1e-07	10	3705755	3706215	0.97	834	553	953	910
Phas-1659	1e-07	10	10344594	10345075	0.99	2615	1800	2629	3170
Phas-1661	1e-07	10	13959659	13960014	0.99	16915	11444	17192	15211
Phas-1662	1e-07	10	13962571	13963179	0.96	5190	3214	4498	10275
Phas-1663	1e-07	10	13965301	13965614	0.98	497	330	451	935
Phas-1664	1e-07	10	13966392	13966685	0.97	6242	4157	5914	7809
Phas-1665	1e-07	10	13973811	13974124	0.97	8544	6241	8335	8110
Phas-1666	1e-07	10	13976930	13977201	0.98	10770	6759	9746	11114
Phas-1667	1e-07	10	13980623	13980957	0.99	9008	5667	8477	9082
Phas-1669	1e-07	10	13982469	13982845	0.98	7709	5432	7416	7309
Phas-1670	1e-07	10	13985965	13986236	0.99	1013	734	1072	1037
Phas-1671	1e-07	10	13987243	13987640	0.97	2070	1390	1956	3204
Phas-1672	1e-07	10	13988325	13989045	0.98	9455	5756	9027	14085
Phas-1673	1e-07	10	13990280	13990967	0.98	7686	5416	8070	6586
Phas-1674	5e-06	10	13993716	13994029	0.96	3244	1998	2919	4532
Phas-1675	1e-07	10	13995193	13995548	0.98	1024	742	1037	840
Phas-1676	1e-07	10	14011395	14011666	0.99	2900	1886	2785	2905
Phas-1679	1e-07	10	14015674	14015924	0.94	5807	4001	5795	7452
Phas-1681	1e-07	10	14023768	14024395	0.97	7153	4494	6270	8551
Phas-1682	1e-07	10	14024870	14025477	0.99	2209	1432	2104	2799
Phas-1683	1e-07	10	14026664	14026935	0.93	440	307	449	622
Phas-1685	1e-07	10	14033039	14033415	0.98	4727	2878	4512	5843
Phas-1686	5e-07	10	14033872	14034206	0.98	5742	3475	5093	7375
Phas-1687	1e-07	10	14034961	14035274	0.97	4438	2787	3803	4314
Phas-1688	1e-07	10	14035601	14035998	0.99	1569	872	1351	2035
Phas-1689	1e-07	10	14036736	14037049	0.98	3156	1985	2880	3221
Phas-1690	1e-07	10	14038328	14039049	0.98	14241	9204	13153	11274
Phas-1691	1e-07	10	14040728	14041020	0.99	613	375	562	465
Phas-1692	1e-07	10	14041730	14042064	0.98	10397	6568	8829	16702
Phas-1693	1e-07	10	14042552	14042979	0.98	1401	879	1370	1998
Phas-1694	1e-07	10	14044905	14045428	0.98	14847	10015	14761	17458
Phas-1695	1e-07	10	14045719	14046431	0.98	11090	7135	10493	10527
Phas-1696	5e-07	10	14055073	14055407	1	666	445	753	654
Phas-1697	1e-07	10	14058137	14058471	0.98	767	497	607	1475
Phas-1699	1e-07	10	14066379	14066839	0.97	13563	9114	12796	15783
Phas-1700	5e-07	10	14069486	14069841	0.97	22066	14152	20669	22327
Phas-1701	1e-07	10	14071140	14071432	0.99	624	493	619	613
Phas-1702	5e-07	10	14074705	14075018	0.99	8077	5669	7686	8790
Phas-1704	1e-07	10	14087290	14087519	0.98	2428	1487	2378	2398
Phas-1705	1e-07	10	14087914	14088248	0.97	4705	3077	4334	7375
Phas-1707	5e-07	10	14089506	14089756	0.97	519	268	445	935
Phas-1709	1e-07	10	14107787	14108247	0.98	12693	8511	12282	11746
Phas-1710	1e-07	10	14108741	14109096	0.98	3938	2372	3160	5013
Phas-1711	5e-06	10	14116498	14116727	1	333	295	342	628
Phas-1712	5e-06	10	14116849	14117078	0.98	2489	1654	1631	5361
Phas-1714	1e-07	10	14121663	14122165	0.96	10370	7420	10270	9341
Phas-1715	1e-07	10	14123506	14123840	0.98	22667	14908	19858	15246
Phas-1716	1e-07	10	14124927	14125366	0.99	1276	816	1243	1711
Phas-1717	1e-07	10	14138815	14139171	0.96	6074	3726	5691	6162
Phas-1718	1e-07	10	14140195	14140634	0.97	17315	12031	16829	12128
Phas-1719	1e-07	10	14141646	14142043	0.97	5986	3889	5797	6680
Phas-1720	1e-07	10	14147644	14147957	0.98	3029	2047	2855	3222
Phas-1721	1e-07	10	14179750	14180105	0.99	1584	967	1346	1256
Phas-1722	1e-07	10	14183355	14183626	0.99	477	292	377	693
Phas-1723	1e-07	10	14191301	14191614	0.98	6931	4207	5497	11021
Phas-1724	5e-07	10	14193352	14193581	0.97	8814	5573	7780	12384
Phas-1725	1e-07	10	14201937	14202187	0.96	578	371	479	1026
Phas-1726	1e-07	10	14202967	14203448	0.99	21351	15385	21271	25316
Phas-1727	1e-07	10	14207983	14208443	0.97	8089	5651	8214	7592
Phas-1728	5e-07	10	14213920	14214233	0.98	17411	12311	17104	14036
Phas-1729	1e-07	10	14216524	14216837	0.99	1369	869	1384	1598
Phas-1730	5e-06	10	14218783	14219138	0.99	5619	3593	5802	7394
Phas-1731	1e-07	10	14220073	14220407	0.98	4351	2577	3862	5755
Phas-1732	1e-07	10	14221651	14221985	0.98	6681	4121	6072	7451
Phas-1733	1e-07	10	14224207	14224562	0.99	9410	5870	8939	12641
Phas-1734	1e-07	10	14227376	14227647	0.98	14658	9849	14445	15499
Phas-1736	1e-07	11	3316607	3316836	0.98	501	302	515	828
Phas-1737	1e-07	11	3318623	3319104	0.98	3578	2429	3603	3533
Phas-1738	1e-07	11	3322045	3322400	0.97	18728	12399	15894	25584
Phas-1739	1e-07	11	4923149	4923399	1	277	209	237	156
Phas-1742	1e-07	11	7807807	7808078	1	365	239	342	253
Phas-1743	1e-07	11	7810294	7810523	0.99	518	425	491	461
Phas-1745	1e-07	11	7813029	7813750	0.97	7921	5269	7454	8626
Phas-1746	1e-05	11	7814840	7815260	0.98	13328	9134	13880	12887
Phas-1747	1e-07	11	8831113	8831468	0.98	1097	723	947	1572
Phas-1749	1e-07	11	8929529	8930367	0.97	4734	2911	4555	6453
Phas-1750	1e-07	11	8933432	8933766	0.98	6964	4591	6973	8712
Phas-1751	1e-07	11	9201100	9201329	0.99	1282	887	1227	1509
Phas-1752	1e-07	11	9213581	9214041	0.97	15791	10655	17096	16394
Phas-1753	1e-07	11	9216570	9216904	0.95	6606	4139	6375	6552
Phas-1755	1e-07	11	9219760	9220094	0.99	4723	3233	4612	5075
Phas-1756	1e-05	11	9222384	9222550	0.99	6254	4020	5853	9652
Phas-1758	1e-07	11	9232629	9233089	0.96	2932	1639	2679	3178
Phas-1759	1e-07	11	9238532	9238803	0.98	16505	11278	16860	13825
Phas-1760	1e-07	11	9239887	9240431	0.97	972	686	892	1355
Phas-1761	1e-07	11	9280526	9280755	0.98	883	594	799	1377
Phas-1762	1e-07	11	9285647	9285876	0.98	331	253	309	372
Phas-1763	1e-07	11	9289398	9289732	0.98	13296	8921	12859	11684
Phas-1764	5e-06	11	9292363	9292739	0.99	3398	2294	3302	3323
Phas-1765	1e-07	11	9295630	9295985	0.97	2358	1598	2356	3373
Phas-1766	1e-07	11	9311406	9311740	0.96	2858	2069	3237	3893
Phas-1767	1e-05	11	9319684	9319913	0.98	4081	2845	4128	3054
Phas-1768	1e-07	11	9324351	9324580	0.98	15202	9374	13613	16814
Phas-1769	1e-07	11	9325728	9326020	0.99	5087	3569	4890	4284
Phas-1770	1e-07	11	9332054	9332451	0.98	2779	1733	2515	3420
Phas-1771	1e-07	11	9334169	9334356	1	607	355	560	908
Phas-1772	1e-07	11	9351730	9352001	0.98	9428	6506	8618	6462
Phas-1773	1e-07	11	9398263	9398639	0.99	1000	636	994	981
Phas-1774	1e-07	11	9444972	9445369	0.97	7994	5271	7577	9342
Phas-1775	1e-07	11	9446864	9447459	0.98	10683	6968	10027	16736
Phas-1776	1e-07	11	9449683	9450164	0.98	4899	3409	4566	6625
Phas-1777	1e-07	11	9450770	9451218	0.98	9826	5932	8916	15062
Phas-1778	1e-07	11	9457918	9458210	0.98	3527	2094	3085	2923
Phas-1779	1e-07	11	9459682	9459932	0.98	3601	2482	3634	4191
Phas-1780	1e-07	11	9492469	9492761	0.97	5828	3738	5684	6255
Phas-1783	1e-07	11	9562012	9562388	1	481	275	467	510
Phas-1784	1e-07	11	9570274	9570629	0.98	7684	5009	7407	7657
Phas-1785	1e-07	11	9573048	9573550	0.98	4430	3201	4448	4589
Phas-1786	1e-07	11	9575945	9576258	0.99	1935	1211	1902	1920
Phas-1787	1e-07	11	9578632	9578903	0.97	4530	3012	3858	4274
Phas-1788	1e-07	11	9586726	9587081	0.97	7250	4816	6927	5773
Phas-1789	1e-07	11	9589885	9590114	0.95	1828	1221	1725	1899
Phas-1790	1e-07	11	9668547	9669133	0.97	7016	4631	6675	5348
Phas-1791	1e-07	11	9811350	9811663	0.97	5143	3413	4733	5537
Phas-1792	1e-07	11	9835891	9836204	0.97	2452	1527	2371	3607
Phas-1793	1e-07	11	9839931	9840286	0.98	11897	7564	12386	8931
Phas-1794	1e-07	11	9844552	9845012	0.99	1196	730	924	1747
Phas-1795	5e-06	11	9845792	9846105	0.98	3612	2273	3523	7179
Phas-1796	1e-07	11	9851914	9852269	0.98	13845	8967	12625	14187
Phas-1797	1e-07	11	9858372	9858706	0.99	4955	3339	4522	4959
Phas-1799	1e-07	11	9934498	9934958	0.99	476	272	446	380
Phas-1801	1e-07	11	9940799	9941217	0.98	4980	3335	4585	3162
Phas-1802	1e-07	11	9964020	9964396	0.98	1950	1224	1812	2037
Phas-1803	1e-07	11	9969769	9970166	0.99	877	566	825	804
Phas-1806	1e-07	11	10028547	10028818	0.98	11308	7153	11112	10911
Phas-1807	1e-07	11	10646977	10647416	0.97	15816	10616	15845	14892
Phas-1810	1e-07	11	15378719	15379167	0.98	3485	2341	3211	2829
Phas-1811	1e-07	11	15385061	15385227	0.96	314	194	291	795
Phas-1812	1e-07	11	15388402	15388736	0.97	1415	896	1288	2172
Phas-1815	1e-07	11	15763438	15763961	0.98	9076	5714	8234	10083
Phas-1816	1e-07	11	15860173	15860549	0.95	4320	2774	3907	4417
Phas-1817	1e-07	11	15861177	15861469	0.97	12996	7786	10894	18495
Phas-1818	1e-07	11	15863903	15864258	0.97	4650	3095	4779	5665
Phas-1819	1e-07	11	15865728	15866041	0.97	2243	1591	2542	2656
Phas-1820	1e-07	11	15868697	15869073	0.97	9622	5979	8483	12149
Phas-1821	1e-07	11	15870730	15871001	0.97	21659	13693	18595	18527
Phas-1822	1e-07	11	15871641	15872164	0.98	23559	15032	23339	28744
Phas-1823	1e-07	11	16088511	16088971	0.94	9076	5898	8906	14614
Phas-1824	1e-07	11	16099372	16099601	0.91	317	158	249	374
Phas-1825	5e-06	11	16101042	16101271	0.98	702	456	632	1015
Phas-1826	1e-07	11	16103429	16103700	0.98	1558	973	1569	2248
Phas-1827	1e-05	11	16103682	16103952	0.98	5992	3729	5345	8269
Phas-1828	1e-07	11	16105351	16105664	0.98	8618	5780	8369	6981
Phas-1829	1e-07	11	16107866	16108263	0.98	357	280	348	568
Phas-1830	1e-07	11	16109544	16109815	0.97	647	373	503	1110
Phas-1831	5e-06	11	16113513	16114120	0.99	6458	4473	6108	7167
Phas-1833	1e-07	11	16228913	16229142	0.97	930	517	738	1274
Phas-1834	1e-07	11	16249878	16250296	0.98	6951	4908	6133	5865
Phas-1835	1e-07	11	16330831	16331270	0.99	1304	945	1346	1018
Phas-1836	1e-07	11	16367742	16367971	0.98	185	132	207	315
Phas-1837	5e-06	11	16376740	16376927	0.97	1673	1023	1594	2669
Phas-1838	1e-07	11	16381576	16382522	0.93	12926	8894	12701	11531
Phas-1839	1e-07	11	16381681	16381910	0.99	3832	2594	3461	3731
Phas-1840	1e-07	11	16388308	16388684	0.97	5086	3387	5219	4495
Phas-1841	1e-07	11	16391209	16391522	0.97	9718	6621	9469	9004
Phas-1842	1e-07	11	16392610	16392965	0.98	2608	1622	2232	1883
Phas-1843	1e-07	11	16394715	16395049	0.94	7414	5235	7823	7521
Phas-1844	1e-07	11	16395770	16395999	0.96	380	240	312	602
Phas-1845	1e-07	11	16400531	16400886	0.98	4830	3403	4877	6913
Phas-1846	1e-07	11	16490625	16490833	0.98	1627	800	1412	2437
Phas-1847	1e-07	11	16493112	16493278	0.98	1845	1200	1751	1460
Phas-1848	1e-07	11	16520068	16520528	0.97	7870	4936	6989	7881
Phas-1849	1e-07	11	16522591	16523093	0.99	5643	3459	5243	6609
Phas-1850	1e-07	11	16527076	16527473	0.98	10303	7173	10286	10618
Phas-1851	1e-07	11	16531573	16532012	0.98	12194	8533	12549	15945
Phas-1852	1e-07	11	16532315	16532649	0.97	6260	4144	5684	8539
Phas-1853	1e-07	11	16542792	16543126	0.98	2886	1867	2567	4689
Phas-1854	1e-07	11	16544762	16545012	0.98	10333	6709	10092	7523
Phas-1855	1e-07	11	16557386	16557720	0.98	9759	6116	9041	10434
Phas-1856	1e-07	11	16559184	16559476	0.98	6908	4919	6549	6159
Phas-1857	5e-07	11	16561578	16561828	0.97	1390	861	1276	1334
Phas-1858	5e-07	11	16565318	16565589	0.79	2135	1402	1965	2878
Phas-1859	1e-07	11	16566285	16566640	0.98	2002	1458	1994	2233
Phas-1860	1e-07	11	16583158	16583660	0.98	9695	6429	8853	11997
Phas-1861	1e-07	11	16599186	16599436	0.98	2956	1930	2837	3028
Phas-1862	5e-06	11	16603155	16603405	0.98	1966	1340	2089	1803
Phas-1863	1e-07	11	16605079	16605350	0.98	2961	1886	2919	4317
Phas-1864	1e-07	11	16606566	16606963	0.97	2720	1800	2749	3502
Phas-1865	1e-07	11	16642313	16642563	0.95	828	506	729	1564
Phas-1867	1e-07	11	16645995	16646203	0.99	771	473	688	828
Phas-1868	1e-07	11	16652021	16653195	0.96	26230	16966	23667	28879
Phas-1869	1e-07	11	16652714	16653174	0.98	8223	5415	7440	8506
Phas-1870	1e-07	11	16654711	16654982	0.99	7772	4889	7497	8017
Phas-1871	1e-07	11	16664988	16665427	0.97	11673	8040	12581	8181
Phas-1872	1e-07	11	19500998	19501416	0.97	9520	6345	8783	8131
Phas-1873	5e-06	11	19502087	19502316	0.99	350	250	383	753
Phas-1874	1e-07	11	19502381	19502547	0.97	1509	906	1357	1855
Phas-1875	1e-07	11	19504288	19504538	0.98	837	577	747	1280
Phas-1876	5e-06	11	19505119	19505390	0.99	646	419	646	591
Phas-1877	5e-07	11	19505812	19506041	0.95	9158	6661	8612	7125
Phas-1878	1e-07	11	22955000	22955334	0.97	2660	1915	3094	2589
Phas-1879	5e-07	11	22956289	22956518	0.99	1114	732	1094	1665
Phas-1880	1e-07	11	22978208	22978668	0.97	13283	8551	13180	15696
Phas-1881	1e-07	11	22986510	22987105	0.99	977	625	949	1451
Phas-1882	1e-07	11	22987446	22987906	0.99	2364	1390	2093	3044
Phas-1883	1e-07	11	22988605	22988939	0.98	5103	3295	4345	4913
Phas-1884	1e-07	11	22990240	22990532	0.98	3582	2420	3231	3457
Phas-1885	5e-07	11	22991490	22991740	0.98	5828	3878	5928	7400
Phas-1886	1e-07	11	22992999	22993312	0.98	7614	5243	7550	7206
Phas-1887	1e-07	11	22995194	22995696	0.97	1435	911	1314	2195
Phas-1888	5e-07	11	22996904	22997154	0.98	15829	10168	14455	13080
Phas-1889	1e-07	11	22998003	22998514	0.98	3269	1853	2918	5716
Phas-1890	1e-07	11	23000157	23000512	0.98	2774	1728	2678	3905
Phas-1891	1e-07	11	23001541	23001812	0.98	6715	4492	6721	7753
Phas-1892	1e-07	11	23003690	23004327	0.98	16010	9420	13520	18561
Phas-1893	1e-07	11	23005058	23005560	0.98	7926	5175	7428	11108
Phas-1894	1e-07	11	23008526	23008902	0.96	2505	1594	2297	2923
Phas-1895	1e-07	11	23009627	23010364	0.97	14681	10073	15123	13692
Phas-1897	1e-07	11	23018945	23019363	0.99	4979	3236	5061	8992
Phas-1898	1e-07	11	23019822	23020240	0.97	3757	2333	3434	5153
Phas-1899	1e-07	11	23020732	23021150	0.97	3360	2240	3149	4795
Phas-1901	1e-07	11	23034542	23034981	0.98	6865	4580	6353	10766
Phas-1902	1e-07	11	23035583	23035875	0.98	1893	1270	1817	2688
Phas-1903	1e-07	11	23040210	23040931	0.98	4143	2671	3830	4326
Phas-1905	5e-06	11	23042042	23042250	0.99	555	331	449	857
Phas-1906	1e-07	11	23042912	23043351	0.98	19046	12331	18655	19838
Phas-1907	1e-07	11	23044016	23044623	0.98	4439	2853	4435	7370
Phas-1908	1e-07	11	23045351	23045811	0.99	3555	2310	3416	4413
Phas-1909	1e-07	11	23052932	23053329	0.97	2748	1855	2453	2914
Phas-1910	1e-07	11	23054111	23054697	0.98	3297	2093	2795	6003
Phas-1912	1e-07	11	23057400	23057566	0.97	14488	9492	14115	13406
Phas-1914	5e-07	11	24242468	24242928	0.99	5381	3440	4842	9590
Phas-1915	1e-07	11	24245265	24245620	0.98	3208	2122	3154	4324
Phas-1916	1e-07	11	24246184	24246602	0.99	2315	1480	2160	2635
Phas-1917	1e-07	11	24247921	24248234	0.99	985	704	1066	956
Phas-1918	1e-07	11	24257150	24257652	0.99	15388	10035	15260	15161
Phas-1919	1e-07	11	24258409	24258827	0.97	6540	4174	6382	6389
Phas-1920	5e-06	11	24288735	24289126	0.99	8597	5746	7891	7415
Phas-1921	1e-07	11	24291436	24291770	0.97	10407	7090	10099	10614
Phas-1922	1e-07	11	24293351	24293727	0.99	5122	2776	5028	4794
Phas-1923	1e-07	11	24295900	24296423	0.99	14029	9318	11618	11022
Phas-1925	1e-07	11	24320083	24320711	0.97	10542	7502	9302	6602
Phas-1926	1e-07	11	24321337	24321650	0.96	2991	2064	2747	3134
Phas-1927	1e-07	11	24327309	24327685	0.98	3285	1990	2991	3929
Phas-1928	1e-07	11	24329421	24330645	0.97	26061	16652	24750	30147
Phas-1929	1e-07	11	24332078	24332454	0.99	1138	699	999	1792
Phas-1930	1e-07	11	24333366	24333616	0.98	2918	1933	2609	3206
Phas-1931	1e-07	11	24334463	24334965	1	674	420	804	715
Phas-1932	1e-07	11	24335455	24336028	0.99	2962	1833	2787	4166
Phas-1934	5e-06	11	24337856	24338345	0.99	3356	2166	2908	2458
Phas-1935	1e-07	11	24340955	24341753	0.98	36980	24034	36043	35819
Phas-1936	1e-07	11	24342930	24343495	0.98	4465	2989	4673	4694
Phas-1937	1e-07	11	24345039	24345457	0.99	5113	3124	4636	5340
Phas-1938	1e-07	11	24346245	24346642	0.98	2818	1916	2685	3597
Phas-1939	1e-07	11	24347072	24347490	0.98	14356	8929	13280	15222
Phas-1940	1e-07	11	24349203	24349432	0.97	23855	15950	22286	21423
Phas-1941	5e-06	11	24398934	24399373	0.99	8568	5586	7989	11537
Phas-1942	5e-07	11	24401245	24401579	0.98	2759	1740	2302	3789
Phas-1943	5e-06	11	24404598	24404911	0.97	4343	2772	4344	6430
Phas-1944	1e-07	11	24406646	24407232	0.98	9718	6379	8730	13307
Phas-1945	1e-07	11	24409183	24409412	0.98	1426	964	1420	1799
Phas-1946	1e-07	11	24411199	24411491	0.98	17049	11502	17273	18880
Phas-1947	1e-07	11	24411969	24412534	0.99	16978	11542	17511	17323
Phas-1948	1e-07	11	24415456	24415832	0.99	1075	692	879	1186
Phas-1949	1e-07	11	24417008	24417405	0.99	407	236	445	463
Phas-1951	1e-07	11	24450985	24451424	0.98	2271	1506	2272	2636
Phas-1952	1e-07	11	24451957	24452375	0.98	1326	743	1142	2358
Phas-1953	1e-07	11	24452752	24453170	0.98	5059	3538	4875	5847
Phas-1954	1e-07	11	24455744	24457502	0.98	21255	14454	20826	24094
Phas-1955	1e-07	11	24457126	24457460	0.99	8995	6196	9051	10370
Phas-1956	1e-07	11	24458387	24458763	0.83	1570	986	1335	2626
Phas-1957	1e-06	11	24459907	24460136	0.96	1663	1004	1542	2293
Phas-1958	1e-07	11	24463010	24463811	0.97	4326	2555	4174	4230
Phas-1959	1e-07	11	24465008	24465384	0.98	3738	2409	3336	6038
Phas-1960	1e-07	11	24469682	24470121	0.96	4952	3356	4420	7057
Phas-1961	1e-07	11	24473368	24473975	0.98	6649	4308	6602	9558
Phas-1963	1e-07	11	24514737	24515113	0.99	454	374	444	551
Phas-1964	1e-07	11	24531199	24531659	0.94	4218	2804	4340	5617
Phas-1966	1e-07	11	24568433	24568725	0.97	28537	18663	26294	21724
Phas-1967	1e-07	11	24569692	24570131	0.98	24567	15668	23220	29093
Phas-1968	5e-06	11	24577959	24578314	0.98	662	425	721	775
Phas-1969	1e-07	11	24579253	24579713	0.98	2340	1598	2296	3778
Phas-1970	5e-06	11	24581739	24581989	0.99	398	301	373	406
Phas-1971	1e-07	11	24600884	24601176	0.98	3463	2300	3503	3682
Phas-1972	1e-07	11	24620607	24620857	0.98	13329	8148	12829	9823
Phas-1973	1e-07	11	24621751	24622085	0.97	869	570	853	1097
Phas-1974	1e-07	11	24622921	24623150	0.98	2284	1533	2136	2491
Phas-1975	1e-07	11	24623883	24624364	0.97	467	315	449	541
Phas-1976	1e-07	11	24625238	24625614	0.98	5626	3329	4989	6900
Phas-1979	1e-07	11	24679965	24680383	0.98	968	649	980	1201
Phas-1980	1e-07	11	24680918	24681357	0.97	2540	1566	2392	4046
Phas-1981	1e-07	11	24681734	24682047	0.96	3817	2358	3394	3574
Phas-1982	1e-07	11	24682491	24682846	0.96	3306	2025	3174	4867
Phas-1983	5e-06	11	24683285	24683535	0.98	11585	7101	11291	9846
Phas-1984	1e-07	11	24701965	24702371	0.98	499	334	449	771
Phas-1985	5e-07	11	24703422	24703916	0.98	13343	9098	13153	13581
Phas-1986	1e-07	11	24707824	24708116	0.97	9737	6609	9357	11007
Phas-1987	1e-05	11	24711641	24711988	0.99	16658	10835	16203	14078
Phas-1988	1e-07	11	24762979	24763292	0.96	769	544	702	1170
Phas-1989	1e-07	11	24764635	24765032	0.96	3769	2649	3655	6753
Phas-1990	5e-07	11	24765557	24765807	0.98	1906	1204	1899	2185
Phas-1991	1e-07	11	24765830	24766038	0.99	2545	1720	2317	3445
Phas-1992	5e-07	11	24767311	24767519	0.93	1973	1217	1778	1572
Phas-1993	1e-07	11	24769583	24770022	0.98	2394	1591	2265	2842
Phas-1994	1e-07	11	24770486	24771527	0.98	31053	19946	28451	31507
Phas-1995	1e-07	11	24773411	24773850	0.97	13705	9434	12767	17098
Phas-1996	1e-07	11	24780153	24780739	0.98	10393	6980	9599	12209
Phas-1997	1e-07	11	24783494	24783786	0.96	15654	10700	14977	15925
Phas-1998	1e-07	11	24784285	24784619	0.97	1378	926	1199	2200
Phas-1999	5e-07	11	24786439	24786584	0.98	1517	1000	1663	1067
Phas-2000	1e-07	11	24789083	24789544	0.96	7472	5112	7114	5163
Phas-2001	1e-07	11	24793993	24794390	0.98	36179	24535	36401	29370
Phas-2002	5e-06	11	24795922	24796214	0.98	18357	11786	16583	20859
Phas-2003	1e-07	11	24796899	24797191	0.92	12473	8424	11830	11496
Phas-2004	5e-07	11	24803461	24803795	0.98	11354	6806	9577	13907
Phas-2005	1e-07	11	24804918	24805168	0.97	8534	5679	7758	9841
Phas-2006	1e-07	11	24806366	24806637	0.97	5286	3472	5207	7493
Phas-2007	1e-07	11	24807802	24808115	0.99	1163	689	1164	1136
Phas-2010	1e-07	11	24918625	24918959	0.98	5062	3025	4630	6338
Phas-2011	1e-07	11	24919620	24920080	0.98	38487	25076	34896	57520
Phas-2012	1e-07	11	24920879	24921213	0.98	3250	2062	3160	4875
Phas-2013	1e-07	11	24923961	24924295	0.96	701	450	652	733
Phas-2014	1e-07	11	24925060	24926137	0.96	7022	4561	6564	9224
Phas-2015	1e-07	11	24994846	24995411	0.97	6898	4796	6926	5423
Phas-2016	1e-07	11	25026872	25027143	0.98	232	185	220	433
Phas-2017	1e-07	11	25044730	25045001	0.99	164	140	164	321
Phas-2018	1e-07	11	25046048	25046571	0.98	14090	8795	13189	14293
Phas-2019	1e-07	11	25047043	25047356	0.98	1392	904	1262	2116
Phas-2020	1e-07	11	25048309	25048769	0.97	3340	2221	2960	4348
Phas-2021	1e-07	11	25049910	25050202	0.99	2421	1747	2217	2509
Phas-2022	1e-07	11	25077684	25078081	0.99	23977	15959	23360	27088
Phas-2023	1e-07	11	25078877	25079295	0.97	5209	3620	4925	3594
Phas-2024	1e-07	11	25080445	25080779	0.97	4849	3310	4318	6198
Phas-2025	1e-07	11	25081774	25082171	0.98	2788	1799	2830	3349
Phas-2026	1e-07	11	25082770	25083251	0.98	4685	2932	4429	5994
Phas-2027	5e-07	11	25084581	25084831	0.98	13729	9698	14653	12179
Phas-2028	1e-07	11	25088147	25088439	0.96	1030	591	903	1179
Phas-2029	1e-07	11	25090138	25090724	0.98	1156	635	944	1505
Phas-2030	1e-07	11	25091423	25091862	0.98	10755	6822	10317	13967
Phas-2031	1e-07	11	25093242	25093681	0.99	3704	2568	3363	3900
Phas-2032	1e-07	11	25094040	25094563	0.98	7844	5350	7710	7289
Phas-2033	1e-07	11	25095331	25095686	0.98	17002	11288	15600	18985
Phas-2034	1e-07	11	25096368	25096723	0.98	24040	16201	22308	28910
Phas-2035	5e-06	11	25097859	25098088	0.97	5643	4003	5992	4019
Phas-2036	1e-07	11	25099627	25099940	0.96	2919	1808	2748	3900
Phas-2037	5e-07	11	25109932	25110224	0.99	771	551	795	685
Phas-2039	1e-07	11	25112216	25112592	0.97	6005	3836	5595	8623
Phas-2040	1e-07	11	25118110	25118570	0.98	1258	843	1369	1749
Phas-2041	1e-07	11	25119357	25119691	0.91	3708	2325	3538	3501
Phas-2042	1e-07	11	25120043	25120398	0.98	6772	4284	6503	4927
Phas-2043	1e-07	11	25122402	25122694	0.98	758	532	754	562
Phas-2044	1e-07	11	25123162	25123538	0.98	15744	10784	14966	19344
Phas-2046	1e-07	11	25124726	25124997	0.95	12539	8548	12013	9687
Phas-2047	1e-07	11	25126434	25126999	0.97	7924	5401	7218	10047
Phas-2048	1e-07	11	25128035	25128348	0.98	4525	2827	4222	6802
Phas-2049	1e-07	11	25129683	25130038	0.98	768	451	633	1173
Phas-2050	1e-07	11	25130800	25131176	0.98	6399	4258	6097	6666
Phas-2051	1e-07	11	25132177	25132595	0.98	24710	15254	22993	28443
Phas-2052	1e-07	11	25132922	25133886	0.97	11487	7518	11067	12689
Phas-2053	1e-07	11	25136893	25137227	0.98	8774	5909	8380	11344
Phas-2054	1e-07	11	25137792	25138324	0.99	8507	5619	8576	8456
Phas-2055	1e-07	11	25138824	25139326	0.98	6203	3782	5723	9675
Phas-2056	1e-07	11	25140030	25140343	0.99	58760	38982	60072	52834
Phas-2057	1e-07	11	25142121	25143292	0.98	9918	6673	9804	16474
Phas-2058	1e-07	11	25142226	25142560	0.97	1529	1039	1420	1536
Phas-2059	1e-07	11	25142895	25144392	0.98	18666	11882	17559	28700
Phas-2060	1e-07	11	25145003	25145358	0.98	3115	2197	2848	3149
Phas-2061	5e-07	11	25145828	25146540	0.99	5925	3662	5517	10097
Phas-2062	1e-07	11	25147641	25148174	0.98	18722	11910	17987	26090
Phas-2064	1e-07	11	26322692	26323089	0.96	22064	14207	19825	19032
Phas-2065	1e-07	11	26324119	26325292	0.97	26773	17398	25746	24061
Phas-2066	1e-07	11	26326681	26326910	0.99	3344	2049	3005	3968
Phas-2067	1e-07	11	26328458	26328918	0.97	3620	2428	3616	4995
Phas-2068	1e-07	11	26331293	26331711	0.98	15254	9605	13889	15687
Phas-2069	1e-07	11	26332886	26333136	0.98	27054	18522	26086	22285
Phas-2070	1e-07	11	26333858	26334255	0.95	3495	2313	3467	4073
Phas-2071	5e-06	11	26335052	26335323	0.99	884	569	830	963
Phas-2072	1e-07	11	26335904	26336804	0.97	6465	3991	6437	9409
Phas-2073	1e-07	11	26338273	26338670	0.98	17199	11658	16258	13033
Phas-2074	1e-07	11	26339515	26339996	0.97	2076	1199	1875	2921
Phas-2075	1e-07	11	26340388	26340638	0.99	5678	3631	5154	7068
Phas-2076	1e-07	11	26347991	26348451	0.98	1931	1190	1941	3208
Phas-2077	5e-06	11	26348871	26349100	1	300	192	300	0
Phas-2078	1e-07	11	26374431	26374870	0.98	15584	10186	14715	16306
Phas-2081	1e-07	11	26382189	26382439	0.95	2267	1439	2239	3479
Phas-2082	5e-06	11	26384432	26384682	0.98	8590	5864	7962	9387
Phas-2083	1e-07	11	26385399	26386113	0.98	4752	2998	4462	7297
Phas-2085	1e-07	11	26387442	26387860	0.98	29817	20633	29901	31840
Phas-2086	1e-07	11	26389340	26389674	1	543	304	498	713
Phas-2087	1e-07	11	26390329	26390810	0.98	7436	4365	6374	13145
Phas-2088	1e-07	11	26391807	26392120	0.99	41783	27089	36590	31379
Phas-2090	1e-07	11	26394628	26395025	0.96	5089	3224	4778	8883
Phas-2091	1e-07	11	26397287	26397726	0.97	18064	10966	16552	21497
Phas-2092	1e-05	11	26897130	26897338	0.97	511	311	401	844
Phas-2093	5e-06	12	2262161	2262642	0.96	1583	944	1444	1755
Phas-2094	1e-07	12	2275015	2275370	0.98	2171	1450	2025	2976
Phas-2095	1e-07	12	2278103	2278500	0.97	8538	5403	8161	9323
Phas-2096	1e-07	12	2282203	2282495	0.98	3150	2059	2996	3563
Phas-2097	1e-07	12	2283978	2284396	0.97	2537	1776	2630	2661
Phas-2099	1e-07	12	3139558	3139934	0.97	1146	787	1351	1516
Phas-2100	1e-07	12	3141442	3142038	0.97	7394	5096	7862	6214
Phas-2102	1e-07	12	3142903	3143772	0.98	10047	6740	9792	10264
Phas-2104	1e-07	12	7555098	7555516	0.98	2183	1632	2285	2177
Phas-2105	1e-07	12	7558842	7559281	0.97	528	398	541	869
Phas-2106	1e-07	12	8086281	8086699	0.98	3101	2070	3038	3584
Phas-2107	1e-07	12	8088138	8088775	0.98	21062	13949	19972	19254
Phas-2108	1e-07	12	8090106	8090461	0.98	10341	6462	8110	9365
Phas-2109	1e-07	12	8107311	8107645	0.97	3215	2051	2834	4073
Phas-2110	1e-07	12	8109938	8110398	0.98	7893	5235	7519	5947
Phas-2111	5e-06	12	8113988	8114217	0.97	4064	2724	3792	6072
Phas-2112	5e-06	12	8126442	8126671	0.97	2118	1326	1587	3223
Phas-2113	1e-07	12	8154029	8154363	0.98	15439	8531	10873	24859
Phas-2116	1e-07	12	8180540	8181000	0.98	48675	33601	45301	38775
Phas-2117	1e-07	12	8188793	8189127	0.96	7728	5039	7398	8821
Phas-2118	1e-07	12	8190337	8190650	0.98	1103	652	1023	1271
Phas-2119	1e-07	12	8237359	8237630	0.95	1601	968	1522	1280
Phas-2120	1e-07	12	8242511	8242950	0.98	4027	2458	3150	6075
Phas-2121	1e-07	12	8246802	8247157	0.91	980	598	959	1771
Phas-2122	5e-06	12	8265748	8266166	0.98	1644	1054	1409	2396
Phas-2123	1e-07	12	8447751	8448211	0.97	8898	6059	8828	6704
Phas-2124	5e-06	12	8451080	8451288	0.98	20260	12635	21274	19393
Phas-2125	1e-07	12	8452073	8452281	0.99	939	592	730	814
Phas-2129	1e-07	12	8705620	8705849	0.99	463	297	433	880
Phas-2131	1e-07	12	8709746	8710101	0.98	6558	3564	6808	10446
Phas-2132	1e-07	12	8712473	8712681	1	159	89	164	305
Phas-2133	5e-06	12	8713782	8714011	0.98	1947	1105	1406	4433
Phas-2134	1e-07	12	8745073	8745386	0.98	2715	1712	2503	3504
Phas-2135	5e-07	12	8747364	8747636	0.91	325	190	257	574
Phas-2136	5e-07	12	8748416	8748813	0.97	6835	4617	6596	7174
Phas-2137	1e-07	12	8758904	8759238	0.96	287	194	285	533
Phas-2138	1e-07	12	9185716	9186134	0.97	2001	1247	1797	2007
Phas-2139	1e-07	12	9190034	9190515	0.98	1647	972	1486	1784
Phas-2140	5e-07	12	9190244	9190904	0.97	1111	622	991	1092
Phas-2141	1e-07	12	9202084	9202439	0.98	5175	3517	5314	4036
Phas-2142	1e-07	12	9207243	9207472	0.96	2022	1307	1854	2003
Phas-2144	1e-07	12	9258333	9258709	0.99	2266	1555	2218	2656
Phas-2145	1e-07	12	9261072	9261301	0.96	1226	693	1016	1956
Phas-2146	1e-07	12	10220849	10221288	0.98	11046	7386	10750	10590
Phas-2147	1e-07	12	10222594	10222907	0.98	289	204	318	741
Phas-2148	1e-07	12	10224715	10225049	0.97	4214	2541	3850	5875
Phas-2149	1e-07	12	10228651	10229069	0.97	1965	1243	1722	2987
Phas-2152	1e-07	12	10269492	10269994	0.99	3278	2098	2857	3248
Phas-2154	1e-05	12	10278736	10278965	0.94	1638	1063	1476	1090
Phas-2155	1e-06	12	10280623	10280937	0.94	640	460	623	689
Phas-2156	1e-07	12	13957369	13957661	0.98	1491	1033	1452	2322
Phas-2157	1e-07	12	13959593	13959885	0.97	811	578	752	1373
Phas-2158	1e-07	12	13963788	13964059	0.98	1240	835	1234	1175
Phas-2159	1e-07	12	13970594	13970886	0.97	37418	25500	32165	36107
Phas-2161	1e-07	12	13974989	13975239	0.98	1023	651	919	1034
Phas-2162	1e-07	12	14059302	14059699	0.97	3625	2390	3455	5174
Phas-2164	1e-07	12	14063166	14063479	0.98	7477	4805	6607	10259
Phas-2165	1e-07	12	14066583	14067001	0.96	8956	5683	7953	9208
Phas-2166	1e-07	12	14069606	14069814	0.97	527	361	562	548
Phas-2169	1e-07	12	14144496	14145040	0.98	2374	1382	2070	3342
Phas-2170	1e-07	12	14158680	14159014	0.96	1249	792	1220	1249
Phas-2172	1e-07	12	14162011	14162240	0.97	1555	881	1343	2718
Phas-2173	1e-07	12	14164323	14165035	0.98	2558	1633	2251	3973
Phas-2174	1e-07	12	14165517	14165872	0.99	9110	5534	8124	7857
Phas-2175	1e-07	12	14177912	14178351	0.98	8339	5755	7229	11777
Phas-2176	1e-07	12	14182084	14182397	0.98	5265	3388	4693	7015
Phas-2177	1e-07	12	14290319	14290653	0.97	3523	2132	2970	5586
Phas-2178	1e-07	12	14295475	14295830	0.97	6402	4487	5945	10373
Phas-2179	1e-07	12	14403830	14404227	0.98	17840	11777	17043	15466
Phas-2180	5e-06	12	14460043	14460272	0.99	1118	634	900	1550
Phas-2181	5e-06	12	14466213	14466589	0.97	1721	1022	1456	2658
Phas-2182	1e-07	12	14467502	14467794	0.97	4120	2807	3951	3053
Phas-2183	5e-06	12	14543206	14543435	0.99	2027	1279	2057	2633
Phas-2184	1e-07	12	14544036	14544454	0.96	3483	2245	3272	4761
Phas-2185	5e-07	12	14546806	14547098	0.99	20512	12998	17784	20942
Phas-2187	5e-07	12	14548628	14548878	0.99	5800	3849	5089	5171
Phas-2188	1e-07	12	14550447	14550844	0.99	319	201	209	600
Phas-2189	1e-07	12	14576254	14576609	0.97	5826	4052	5661	5589
Phas-2190	1e-07	12	14598595	14598845	0.97	2300	1494	2109	2878
Phas-2191	1e-07	12	14599249	14599667	0.96	3001	2039	2802	3522
Phas-2192	1e-07	12	14602034	14602641	0.98	6334	4137	5914	7548
Phas-2193	1e-07	12	14602956	14603656	0.98	7592	4874	6982	6870
Phas-2194	1e-07	12	14607446	14607696	1	247	154	252	201
Phas-2195	1e-07	12	14629362	14629843	0.99	2394	1614	2313	2412
Phas-2196	1e-07	12	14630969	14631450	0.98	10278	6443	9320	10573
Phas-2197	1e-07	12	14661913	14662226	0.98	1495	909	1339	1686
Phas-2198	1e-07	12	14666339	14666673	0.98	1190	856	1207	1640
Phas-2199	1e-07	12	14670269	14670561	0.99	632	360	575	755
Phas-2201	1e-07	12	14677369	14677640	0.97	784	550	700	1455
Phas-2202	5e-07	12	14681928	14682199	0.99	857	500	677	1443
Phas-2203	1e-07	12	14686970	14687262	0.98	18227	11538	16680	19736
Phas-2204	1e-07	12	14691162	14691475	0.99	320	194	261	390
Phas-2205	1e-07	12	14695615	14695949	0.98	1404	979	1215	2140
Phas-2206	1e-05	12	14696605	14696876	0.98	1739	1218	1764	1607
Phas-2207	1e-07	12	14697262	14697596	0.99	435	273	438	459
Phas-2208	1e-07	12	14699850	14700310	0.99	586	445	537	723
Phas-2209	1e-07	12	14701594	14702012	0.97	2483	1687	2331	2933
Phas-2210	1e-07	12	14704374	14704729	0.98	4882	3313	4740	5672
Phas-2211	1e-07	12	14825565	14826067	0.98	882	578	789	1128
Phas-2212	1e-07	12	14920756	14921006	0.98	2248	1298	1677	3208
Phas-2213	1e-07	12	14930804	14931159	0.98	13552	9330	13495	11545
Phas-2215	1e-07	12	14938124	14938626	0.98	12907	8067	12214	14557
Phas-2216	1e-07	12	14943524	14943879	0.97	5664	3485	4891	6798
Phas-2217	1e-07	12	14944169	14944566	0.96	12905	8920	11547	11350
Phas-2218	5e-06	12	14954920	14955086	0.98	3576	2316	3636	3132
Phas-2219	1e-07	12	15140947	15141503	0.98	11287	7444	10541	14920
Phas-2221	1e-07	12	15155962	15156423	0.98	22639	14271	20408	31530
Phas-2222	5e-06	12	15158561	15159250	0.96	6501	4381	6366	7353
Phas-2223	1e-07	12	15160803	15161293	0.99	2957	1990	2787	3937
Phas-2224	1e-07	12	15162798	15163111	0.99	1571	1036	1321	1418
Phas-2225	1e-07	12	15164348	15164901	0.98	4589	3017	4470	6608
Phas-2226	1e-07	12	15171750	15172279	0.97	14088	9201	13334	17139
Phas-2227	1e-07	12	15176151	15176611	0.98	10353	6833	10009	13016
Phas-2230	1e-07	12	15179030	15179322	0.97	1969	1375	1957	2565
Phas-2231	1e-07	12	15186997	15187478	0.98	8266	5044	7678	9944
Phas-2232	5e-06	12	15206840	15207352	0.97	27358	17402	25836	34015
Phas-2233	1e-07	12	15209506	15209714	1	509	320	424	671
Phas-2234	5e-06	12	15210902	15211257	0.97	3145	1967	2770	3672
Phas-2235	1e-07	12	15212200	15212429	0.98	1373	930	1202	1961
Phas-2236	1e-07	12	15214226	15214581	0.97	25409	17136	23669	20708
Phas-2237	1e-07	12	15215647	15216191	0.97	11312	7607	10661	9130
Phas-2238	1e-07	12	15218136	15218533	0.98	2319	1406	2265	3029
Phas-2239	1e-07	12	15220791	15221167	0.98	4183	2856	4042	3730
Phas-2240	1e-07	12	15239678	15240054	0.98	2231	1393	2048	2531
Phas-2241	1e-07	12	15246061	15246500	0.99	3262	2201	2994	2239
Phas-2242	1e-07	12	15259525	15259964	0.98	12299	7941	11480	11911
Phas-2243	1e-07	12	15283727	15284083	0.95	3265	2003	2764	4144
Phas-2244	1e-07	12	15288122	15288519	0.98	2905	1741	2777	4090
Phas-2245	5e-07	12	15309159	15309388	0.97	8479	5489	7952	11828
Phas-2246	1e-07	12	15312344	15312909	0.97	3727	2549	3057	4546
Phas-2247	1e-07	12	15317880	15318277	0.98	13430	9335	13439	12635
Phas-2248	1e-07	12	15323746	15324144	0.94	4250	3571	5220	5838
Phas-2249	1e-07	12	15404365	15404741	1	1614	957	1419	2359
Phas-2250	1e-07	12	15414773	15415212	0.98	19990	13067	18798	17564
Phas-2251	1e-07	12	15437642	15438102	0.98	1132	685	1010	1268
Phas-2252	1e-07	12	15439027	15439340	0.98	4787	2984	4560	5891
Phas-2253	1e-07	12	15457744	15458183	0.98	3497	2307	3043	3859
Phas-2254	1e-07	12	15521676	15521926	1	393	245	339	486
Phas-2255	5e-06	12	15533631	15534576	0.97	9854	5863	8482	11889
Phas-2256	1e-07	12	15535652	15535965	1	596	341	540	705
Phas-2258	1e-06	12	15538435	15538664	0.98	3361	2175	2921	5148
Phas-2260	1e-07	12	15543667	15544085	0.99	3058	2197	3367	4354
Phas-2261	5e-06	12	15559030	15559259	0.96	22789	15344	22477	24634
Phas-2262	5e-07	12	15561262	15561672	0.97	12775	8579	12222	11477
Phas-2263	1e-07	12	15564652	15565222	0.97	1329	938	1294	1877
Phas-2264	1e-07	12	15568206	15568540	0.98	488	301	447	535
Phas-2266	5e-07	12	15599867	15600277	0.97	12775	8579	12222	11477
Phas-2267	5e-06	12	15602280	15602509	0.96	22789	15344	22477	24634
Phas-2268	1e-07	12	15617452	15617870	0.99	3058	2197	3367	4354
Phas-2270	1e-06	12	15620166	15620395	0.98	3361	2175	2921	5148
Phas-2272	1e-07	12	15623268	15623497	0.98	2818	1941	2783	4743
Phas-2273	1e-06	12	15624319	15624632	0.97	821	581	891	1319
Phas-2274	5e-07	12	15664682	15665100	0.99	1686	1058	1461	1451
Phas-2275	1e-07	12	15667977	15668353	0.97	3067	1908	2716	5061
Phas-2276	1e-07	12	16139572	16140137	0.98	7375	4645	7673	7485
Phas-2278	1e-07	12	16207948	16208366	0.96	10508	7350	10456	11061
Phas-2279	1e-07	12	16210716	16210987	0.98	1174	775	968	1812
Phas-2280	1e-07	12	16211529	16212031	0.96	4791	3000	4178	4629
Phas-2281	1e-07	12	16254177	16254406	0.95	2019	1326	1660	3848
Phas-2282	1e-07	12	16258183	16258496	0.97	2960	1766	2766	4856
Phas-2283	1e-07	12	16259057	16259475	0.97	10229	6523	9656	13548
Phas-2286	5e-07	12	16280816	16281087	0.98	1258	811	1261	923
Phas-2287	5e-06	12	16284218	16284447	0.98	4203	2546	3454	6640
Phas-2288	1e-07	12	16285220	16285491	0.98	5970	3755	4832	7590
Phas-2289	1e-07	12	16288147	16288397	0.98	727	491	719	690
Phas-2290	1e-07	12	16288883	16289301	0.99	2395	1513	2242	2196
Phas-2291	1e-07	12	16302976	16303205	0.98	2432	1536	2165	3634
Phas-2292	1e-07	12	16310094	16310596	0.98	14744	11050	13158	24701
Phas-2294	1e-07	12	16315271	16315752	0.98	27430	20175	25662	20928
Phas-2295	1e-07	12	16318419	16318627	0.99	483	335	533	608
Phas-2296	1e-07	12	16319628	16320004	0.98	5322	3312	4424	7935
Phas-2297	1e-07	12	16323620	16323849	0.97	856	566	930	1069
Phas-2298	5e-06	12	16344645	16345021	0.99	14963	10192	14461	12407
[truncated: 411 more rows]
