# Supplementary material for: Spatial distribution of three ARGONAUTEs regulates the anther phasiRNA pathway
Source: Nat Commun. 2023 Jun 7;14:3333. doi: 10.1038/s41467-023-38881-z (PMC10247740; doi:10.1038/s41467-023-38881-z)
Supplement: Supplementary file 10 — Supplementary Dataset 7 [file 41467_2023_38881_MOESM10_ESM.xlsx]

## Sheet: Sheet1
Supplementary Data 7. The 24-nt phasiRNA clusters in AGO1d-RIP fractions
Name	P-value	Chr	Start	End	Phasi ratio	AGO1b-21phasiRNA_1	AGO1b-21phasiRNA_2
Phas-2	1e-07	2	4351783	4352045	0.77	626	694
Phas-4	1e-07	2	6001429	6001715	0.82	4789	5347
Phas-5	1e-07	2	6004200	6004486	0.88	4314	4200
Phas-6	1e-07	2	6010847	6011325	0.82	667	747
Phas-7	5e-07	2	6029464	6029726	0.86	354	299
Phas-9	1e-07	2	6828198	6828700	0.88	860	963
Phas-10	5e-07	2	6840174	6840436	0.84	956	1341
Phas-11	1e-07	2	6846977	6847239	0.81	1222	997
Phas-13	1e-07	2	6858722	6859272	0.79	1055	1088
Phas-20	1e-06	3	13625285	13625595	0.84	377	366
Phas-23	1e-07	3	33148925	33149187	0.82	604	540
Phas-24	5e-06	4	633813	634075	0.94	344	318
Phas-29	1e-07	4	18234162	18234520	0.84	846	1027
Phas-33	1e-07	5	6713556	6713794	0.94	621	753
Phas-39	5e-07	5	18834288	18834694	0.8	752	782
Phas-40	1e-07	6	1661099	1661385	0.91	578	725
Phas-45	5e-07	6	25366411	25366673	0.84	1067	1179
Phas-47	1e-07	6	25428091	25428521	0.86	1992	1780
Phas-49	1e-07	6	25436205	25436539	0.92	483	550
Phas-51	1e-07	6	25503625	25504055	0.79	3561	3763
Phas-52	1e-07	6	25516961	25517511	0.9	3273	2966
Phas-54	1e-07	6	25540549	25540763	0.97	242	215
Phas-56	1e-07	6	25839677	25839987	0.76	1143	1077
Phas-59	1e-05	7	996445	996803	0.75	651	609
Phas-62	1e-07	7	5831168	5831502	0.88	437	437
Phas-64	1e-07	7	5845974	5846404	0.88	1087	1097
Phas-69	1e-07	8	808864	809246	0.91	923	820
Phas-70	1e-07	8	812099	812361	0.92	435	346
Phas-72	1e-07	8	6195278	6195876	0.83	600	700
Phas-73	1e-07	8	9044746	9045008	0.81	870	840
Phas-76	5e-06	9	12524156	12524490	0.88	871	837
Phas-78	5e-07	10	11842672	11843342	0.85	4648	4708
Phas-79	1e-07	10	11861587	11861921	0.88	2322	2065
Phas-80	1e-07	10	11872746	11873128	0.87	1326	1247
Phas-81	1e-07	10	12917913	12918295	0.91	1814	1743
Phas-90	1e-07	11	23126292	23126650	0.76	508	681
Phas-93	1e-07	11	25567053	25567411	0.91	2214	2462
Phas-102	1e-05	12	4660580	4661250	0.82	2256	2273
Phas-104	1e-07	12	22728898	22729256	0.85	802	950
Phas-105	1e-07	12	22734967	22735301	0.84	761	918
Phas-110	1e-07	12	22777822	22778180	0.88	990	824
Phas-112	1e-07	12	22833923	22834305	0.93	845	926
Phas-116	5e-07	12	26078250	26078512	0.85	709	645
Phas-117	1e-07	12	26080887	26081269	0.86	603	679
*p-values were calculated automatically by the PHASIS program (Kakrana et al., 2017 bioRxiv)
