# Supplementary material for: Spatial distribution of three ARGONAUTEs regulates the anther phasiRNA pathway
Source: Nat Commun. 2023 Jun 7;14:3333. doi: 10.1038/s41467-023-38881-z (PMC10247740; doi:10.1038/s41467-023-38881-z)
Supplement: Supplementary file 11 — Supplementary Dataset 8 [file 41467_2023_38881_MOESM11_ESM.xlsx]

## Sheet: Sheet1
Supplementary Data 8. The 24-nt phasiRNA clusters in AGO1d-RIP fractions
Name	P-value	Chr	Start	End	Phasi ratio	AGO1d-21phasiRNA_1	AGO1d-21phasiRNA_2	AGO1d-21phasiRNA_3	AGO1d-21phasiRNA_4
Phas-2	5e-06	1	11534261	11534523	0.88	1074	670	988	865
Phas-3	5e-07	1	14467810	14468072	0.83	311	177	357	556
Phas-5	1e-07	2	4351759	4352045	0.79	645	484	745	834
Phas-6	1e-07	2	5937240	5937574	0.75	551	386	604	612
Phas-8	5e-07	2	6001429	6001691	0.75	6624	4532	6726	5410
Phas-9	1e-07	2	6004128	6004486	0.87	4684	3269	4799	3365
Phas-10	1e-07	2	6010823	6011373	0.77	1093	731	1216	1220
Phas-11	1e-07	2	6029464	6029726	0.91	428	286	369	292
Phas-12	1e-07	2	6033868	6034658	0.86	949	627	953	1646
Phas-13	5e-06	2	6108050	6108312	0.83	1095	771	1162	1204
Phas-14	1e-07	2	6828166	6828724	0.77	2093	1436	2195	2141
Phas-16	1e-07	2	6858746	6859272	0.8	1530	1009	1427	1467
Phas-17	5e-06	2	8709002	8709264	0.77	329	257	459	404
Phas-18	5e-06	2	27608975	27609237	0.89	411	244	400	501
Phas-22	1e-07	3	12874836	12875194	0.76	650	424	659	718
Phas-23	1e-07	3	13625285	13625595	0.76	402	251	367	385
Phas-24	1e-07	3	16834070	16834656	0.77	411	270	350	372
Phas-25	1e-05	3	17120560	17120822	0.88	1695	1205	1664	1675
Phas-27	1e-05	3	33742522	33742784	0.75	2495	1594	2292	3076
Phas-30	1e-07	4	16016526	16017052	0.84	1847	1340	2061	1603
Phas-31	5e-06	4	16834145	16834407	0.84	775	574	757	670
Phas-33	1e-06	4	18221691	18221905	0.76	289	204	219	327
Phas-34	1e-07	4	18223119	18223501	0.82	155	129	183	277
Phas-37	1e-07	4	18234162	18234568	0.86	2097	1419	2307	2805
Phas-38	1e-07	5	1009795	1010225	0.78	804	558	817	831
Phas-40	1e-07	5	6706953	6707215	0.93	645	423	573	508
Phas-41	1e-07	5	6713532	6713842	0.92	1392	1066	1560	1844
Phas-42	5e-06	5	7907675	7907937	0.83	230	107	222	296
Phas-43	5e-07	5	8364162	8364448	0.76	312	202	239	437
Phas-44	5e-06	5	16013831	16014093	0.88	350	266	317	498
Phas-45	5e-07	5	17796296	17796702	0.87	1131	666	1151	1731
Phas-46	1e-07	5	18834264	18834550	0.78	926	607	903	1155
Phas-47	1e-07	6	1661027	1661385	0.81	865	613	944	1007
Phas-51	5e-06	6	25263130	25263584	0.76	421	244	393	807
Phas-54	1e-07	6	25428091	25428377	0.75	1976	1336	1945	2255
Phas-55	1e-07	6	25434346	25434800	0.82	742	548	811	1034
Phas-56	1e-07	6	25436277	25436659	0.9	408	303	497	303
Phas-57	1e-07	6	25442916	25443250	0.88	963	735	1152	775
Phas-58	1e-07	6	25503625	25504055	0.75	4090	2882	4162	4205
Phas-59	1e-07	6	25516913	25517511	0.83	3241	2150	3159	3761
Phas-61	1e-07	6	25540477	25540763	0.94	205	144	188	169
Phas-65	1e-07	7	745688	745998	0.87	141	83	151	212
Phas-66	1e-07	7	996469	996923	0.79	1775	1159	1648	1938
Phas-68	1e-07	7	5831168	5831670	0.86	811	485	788	739
Phas-69	1e-07	7	5841257	5841591	0.75	213	158	256	210
Phas-70	1e-07	7	5845974	5846332	0.85	2675	1828	2712	2463
Phas-74	1e-07	8	808840	809366	0.91	893	605	867	733
Phas-75	1e-07	8	812075	812385	0.76	571	375	571	455
Phas-78	1e-07	8	6195350	6195828	0.81	939	602	928	805
Phas-79	1e-05	9	6107653	6107915	0.83	865	563	879	688
Phas-81	5e-06	9	12523964	12524490	0.8	1356	953	1382	1113
Phas-87	1e-07	10	11842672	11843342	0.8	6033	4211	6331	6430
Phas-88	1e-07	10	11861515	11861969	0.85	2654	1722	2570	3828
Phas-89	1e-07	10	11872722	11873032	0.81	1676	1031	1480	1598
Phas-90	1e-07	10	12917841	12918295	0.88	2013	1408	1954	2164
Phas-94	1e-07	11	23103178	23103752	0.86	896	620	897	1056
Phas-98	1e-07	11	23116805	23117283	0.89	182	152	237	206
Phas-99	1e-07	11	23126292	23126818	0.83	1551	959	1361	1952
Phas-102	1e-07	11	25567053	25567483	0.89	3352	2376	3696	2934
Phas-103	1e-07	11	25569897	25570339	0.8	609	491	861	844
Phas-106	1e-07	11	27475762	27476216	0.88	261	189	331	340
Phas-108	1e-07	11	27480969	27481735	0.83	814	494	734	383
Phas-111	1e-05	12	4660580	4661370	0.82	2898	2181	3115	1928
Phas-113	1e-07	12	22728874	22729304	0.76	1579	1095	1692	1312
Phas-114	1e-07	12	22734919	22735421	0.87	1333	948	1386	850
Phas-116	1e-07	12	22749563	22749849	0.77	971	693	1057	1348
Phas-117	1e-06	12	22755570	22755832	0.77	1163	731	1072	1508
Phas-120	1e-07	12	22777822	22778348	0.88	979	712	1055	845
Phas-121	1e-07	12	22787443	22788041	0.93	1361	852	1356	1529
Phas-122	1e-07	12	22833923	22834401	0.91	992	721	1045	864
Phas-123	1e-07	12	23207918	23208252	0.82	722	504	786	582
Phas-126	5e-06	12	26078202	26078512	0.76	864	593	886	1015
Phas-127	1e-07	12	26080815	26081269	0.82	762	565	824	531
*p-values were calculated automatically by the PHASIS program (Kakrana et al., 2017 bioRxiv)
