# Supplementary material for: Spatial distribution of three ARGONAUTEs regulates the anther phasiRNA pathway
Source: Nat Commun. 2023 Jun 7;14:3333. doi: 10.1038/s41467-023-38881-z (PMC10247740; doi:10.1038/s41467-023-38881-z)
Supplement: Supplementary file 12 — Supplementary Dataset 9 [file 41467_2023_38881_MOESM12_ESM.xlsx]

## Sheet: Sheet1
Supplementary Data 9. Mass spectrometry of IP fractions with anti-MEL1#1 (guinea pig) by Kazusa DNA Res. Inst.
Accession	Description	Gene Symbol	MW(kDa)	Coverage [%]	Peptides	Unique peptides	Abundance (DIA protein intensity)
Q851R2	MEL1	Os03g0800200	117.035	39.4	38	19	1573030000
