# Supplementary material for: Spatial distribution of three ARGONAUTEs regulates the anther phasiRNA pathway
Source: Nat Commun. 2023 Jun 7;14:3333. doi: 10.1038/s41467-023-38881-z (PMC10247740; doi:10.1038/s41467-023-38881-z)
Supplement: Supplementary file 13 — Supplementary Dataset 10 [file 41467_2023_38881_MOESM13_ESM.xlsx]

## Sheet: Sheet1
Supplementary Data 10. Primer sequences
Primer	Sequence (5' to 3')
ISH probe
AGO1b ISH F	AGCACCGGTGAGAGTTCTGGAG
AGO1b ISH R	GCTGAAACTGTTGTTGGACTTGTCC
AGO1d ISH F	GCAATACCACCCACAAGGAC
AGO1d ISH R	GGTTCCAATACTCCCACTTCC
qPCR forPMC cDNA
Ubq qPCR F	GATCAAGAACTAGAGCGTCACTCG
Ubq qPCR R	ACAAGAAGCTGAAGCATCCAGCAC
MEL1 qPCR F	ACTGCTGAGGAGATTGTTGGCAAG
MEL1 qPCR R	AGCTCAGTCACAATCCGGCTACTC
AGO1b qPCR F	AGCACCGGTGAGAGTTCTGGAG
AGO1b qPCR R	CACCTGGATGGTGTGAACCTTG
AGO1d qPCR F	AGGAGCACTGCATTACTGGTAGTG
AGO1d qPCR R	GATTCAGCTCACATCCAGACGAAC
AGO1b & AGO1d genome editing (GT)
AGO1b GTTG_gRNA_1 F	GTTGAGCCATACTATGGCGGACCT
AGO1b AAAC-gRNA_1 R	AAACAGGTCCGCCATAGTATGGCT
AGO1d GTTG_gRNA_3 F for ago1d-1 and ago1d-2	GTTGCTCCGGAGGCATCATCACCA
AGO1d AAAC-gRNA_3 R for ago1d-1 and ago1d-2	AAACTGGTGATGATGCCTCCGGAG
AGO1d GTTG_gRNA_4 F for ago1d-3	GTTGGACCGTGGTGATGATGCCTC
AGO1d AAAC-gRNA_4 R for ago1d-3	AAACGAGGCATCATCACCACGGTC
