# Supplementary material for: Spatial distribution of three ARGONAUTEs regulates the anther phasiRNA pathway
Source: Nat Commun. 2023 Jun 7;14:3333. doi: 10.1038/s41467-023-38881-z (PMC10247740; doi:10.1038/s41467-023-38881-z)
Supplement: Supplementary file 16 — Source_Data_zip [file 41467_2023_38881_MOESM16_ESM.zip]

Archive with 242 entries (197 files):
- Source_Data_files_RK/
- Source_Data_files_RK/Fig_5/
- Source_Data_files_RK/Fig_5/Fig5_e-h_221031 NB SD 0.5A  DAPI 1D-488 1B-561 MEL1affy-647 PMC-12z_Airyscan Processing-13/
- Source_Data_files_RK/Fig_5/Fig5_e-h_221031 NB SD 0.5A  DAPI 1D-488 1B-561 MEL1affy-647 PMC-12z_Airyscan Processing-13/221031 NB SD 0.5A  DAPI 1D-488 1B-561 MEL1affy-647 PMC-12z_Airyscan Processing-13_z13c3.tif
- __MACOSX/
- __MACOSX/Source_Data_files_RK/
- __MACOSX/Source_Data_files_RK/Fig_5/
- __MACOSX/Source_Data_files_RK/Fig_5/Fig5_e-h_221031 NB SD 0.5A  DAPI 1D-488 1B-561 MEL1affy-647 PMC-12z_Airyscan Processing-13/
- __MACOSX/Source_Data_files_RK/Fig_5/Fig5_e-h_221031 NB SD 0.5A  DAPI 1D-488 1B-561 MEL1affy-647 PMC-12z_Airyscan Processing-13/._221031 NB SD 0.5A  DAPI 1D-488 1B-561 MEL1affy-647 PMC-12z_Airyscan Processing-13_z13c3.tif
- Source_Data_files_RK/Fig_5/Fig5_e-h_221031 NB SD 0.5A  DAPI 1D-488 1B-561 MEL1affy-647 PMC-12z_Airyscan Processing-13/221031 NB SD 0.5A  DAPI 1D-488 1B-561 MEL1affy-647 PMC-12z_Airyscan Processing-13_z13c2.tif
- __MACOSX/Source_Data_files_RK/Fig_5/Fig5_e-h_221031 NB SD 0.5A  DAPI 1D-488 1B-561 MEL1affy-647 PMC-12z_Airyscan Processing-13/._221031 NB SD 0.5A  DAPI 1D-488 1B-561 MEL1affy-647 PMC-12z_Airyscan Processing-13_z13c2.tif
- Source_Data_files_RK/Fig_5/Fig5_e-h_221031 NB SD 0.5A  DAPI 1D-488 1B-561 MEL1affy-647 PMC-12z_Airyscan Processing-13/221031 NB SD 0.5A  DAPI 1D-488 1B-561 MEL1affy-647 PMC-12z_Airyscan Processing-13_z13c1.tif
- __MACOSX/Source_Data_files_RK/Fig_5/Fig5_e-h_221031 NB SD 0.5A  DAPI 1D-488 1B-561 MEL1affy-647 PMC-12z_Airyscan Processing-13/._221031 NB SD 0.5A  DAPI 1D-488 1B-561 MEL1affy-647 PMC-12z_Airyscan Processing-13_z13c1.tif
- Source_Data_files_RK/Fig_5/Fig5_e-h_221031 NB SD 0.5A  DAPI 1D-488 1B-561 MEL1affy-647 PMC-12z_Airyscan Processing-13/.DS_Store
- __MACOSX/Source_Data_files_RK/Fig_5/Fig5_e-h_221031 NB SD 0.5A  DAPI 1D-488 1B-561 MEL1affy-647 PMC-12z_Airyscan Processing-13/._.DS_Store
- Source_Data_files_RK/Fig_5/Fig5_e-h_221031 NB SD 0.5A  DAPI 1D-488 1B-561 MEL1affy-647 PMC-12z_Airyscan Processing-13/221031 NB SD 0.5A  DAPI 1D-488 1B-561 MEL1affy-647 PMC-12z_Airyscan Processing-13_z13c4.tif
- __MACOSX/Source_Data_files_RK/Fig_5/Fig5_e-h_221031 NB SD 0.5A  DAPI 1D-488 1B-561 MEL1affy-647 PMC-12z_Airyscan Processing-13/._221031 NB SD 0.5A  DAPI 1D-488 1B-561 MEL1affy-647 PMC-12z_Airyscan Processing-13_z13c4.tif
- Source_Data_files_RK/Fig_5/Fig5_e-h_221031 NB SD 0.5A  DAPI 1D-488 1B-561 MEL1affy-647 PMC-12z_Airyscan Processing-13/221031 NB SD 0.5A  DAPI 1D-488 1B-561 MEL1affy-647 PMC-12z_Airyscan Processing.czi
- Source_Data_files_RK/Fig_5/.DS_Store
- __MACOSX/Source_Data_files_RK/Fig_5/._.DS_Store
- Source_Data_files_RK/Fig_5/Fig5_1-d_221031 NB SD 0.5A  DAPI 1D-488 1B-561 MEL1affy-647 SC-11_Airyscan Processing-part2/
- Source_Data_files_RK/Fig_5/Fig5_1-d_221031 NB SD 0.5A  DAPI 1D-488 1B-561 MEL1affy-647 SC-11_Airyscan Processing-part2/.DS_Store
- __MACOSX/Source_Data_files_RK/Fig_5/Fig5_1-d_221031 NB SD 0.5A  DAPI 1D-488 1B-561 MEL1affy-647 SC-11_Airyscan Processing-part2/
- __MACOSX/Source_Data_files_RK/Fig_5/Fig5_1-d_221031 NB SD 0.5A  DAPI 1D-488 1B-561 MEL1affy-647 SC-11_Airyscan Processing-part2/._.DS_Store
- Source_Data_files_RK/Fig_5/Fig5_1-d_221031 NB SD 0.5A  DAPI 1D-488 1B-561 MEL1affy-647 SC-11_Airyscan Processing-part2/221031 NB SD 0.5A  DAPI 1D-488 1B-561 MEL1affy-647 SC-11_Airyscan Processing-part2_c3.tif
- __MACOSX/Source_Data_files_RK/Fig_5/Fig5_1-d_221031 NB SD 0.5A  DAPI 1D-488 1B-561 MEL1affy-647 SC-11_Airyscan Processing-part2/._221031 NB SD 0.5A  DAPI 1D-488 1B-561 MEL1affy-647 SC-11_Airyscan Processing-part2_c3.tif
- Source_Data_files_RK/Fig_5/Fig5_1-d_221031 NB SD 0.5A  DAPI 1D-488 1B-561 MEL1affy-647 SC-11_Airyscan Processing-part2/221031 NB SD 0.5A  DAPI 1D-488 1B-561 MEL1affy-647 SC-11_Airyscan Processing-part2_c2.tif
- __MACOSX/Source_Data_files_RK/Fig_5/Fig5_1-d_221031 NB SD 0.5A  DAPI 1D-488 1B-561 MEL1affy-647 SC-11_Airyscan Processing-part2/._221031 NB SD 0.5A  DAPI 1D-488 1B-561 MEL1affy-647 SC-11_Airyscan Processing-part2_c2.tif
- Source_Data_files_RK/Fig_5/Fig5_1-d_221031 NB SD 0.5A  DAPI 1D-488 1B-561 MEL1affy-647 SC-11_Airyscan Processing-part2/221031 NB SD 0.5A  DAPI 1D-488 1B-561 MEL1affy-647 SC-11_Airyscan Processing.czi
- Source_Data_files_RK/Fig_5/Fig5_1-d_221031 NB SD 0.5A  DAPI 1D-488 1B-561 MEL1affy-647 SC-11_Airyscan Processing-part2/221031 NB SD 0.5A  DAPI 1D-488 1B-561 MEL1affy-647 SC-11_Airyscan Processing-part2_c1.tif
- __MACOSX/Source_Data_files_RK/Fig_5/Fig5_1-d_221031 NB SD 0.5A  DAPI 1D-488 1B-561 MEL1affy-647 SC-11_Airyscan Processing-part2/._221031 NB SD 0.5A  DAPI 1D-488 1B-561 MEL1affy-647 SC-11_Airyscan Processing-part2_c1.tif
- Source_Data_files_RK/Fig_5/Fig5_1-d_221031 NB SD 0.5A  DAPI 1D-488 1B-561 MEL1affy-647 SC-11_Airyscan Processing-part2/221031 NB SD 0.5A  DAPI 1D-488 1B-561 MEL1affy-647 SC-11_Airyscan Processing-part2_c4.tif
- __MACOSX/Source_Data_files_RK/Fig_5/Fig5_1-d_221031 NB SD 0.5A  DAPI 1D-488 1B-561 MEL1affy-647 SC-11_Airyscan Processing-part2/._221031 NB SD 0.5A  DAPI 1D-488 1B-561 MEL1affy-647 SC-11_Airyscan Processing-part2_c4.tif
- Source_Data_files_RK/Fig_5/Fig5_i-l_221020 NB SD AGO1b-568 AGO1d-488 DAPI PMC-1z_Airyscan Processing-34-part3-2/
- Source_Data_files_RK/Fig_5/Fig5_i-l_221020 NB SD AGO1b-568 AGO1d-488 DAPI PMC-1z_Airyscan Processing-34-part3-2/221020 NB SD AGO1b-568 AGO1d-488 DAPI PMC-1z_Airyscan Processing-34-part3-2_z34_ChA-T2.tif
- __MACOSX/Source_Data_files_RK/Fig_5/Fig5_i-l_221020 NB SD AGO1b-568 AGO1d-488 DAPI PMC-1z_Airyscan Processing-34-part3-2/
- __MACOSX/Source_Data_files_RK/Fig_5/Fig5_i-l_221020 NB SD AGO1b-568 AGO1d-488 DAPI PMC-1z_Airyscan Processing-34-part3-2/._221020 NB SD AGO1b-568 AGO1d-488 DAPI PMC-1z_Airyscan Processing-34-part3-2_z34_ChA-T2.tif
- Source_Data_files_RK/Fig_5/Fig5_i-l_221020 NB SD AGO1b-568 AGO1d-488 DAPI PMC-1z_Airyscan Processing-34-part3-2/.DS_Store
- __MACOSX/Source_Data_files_RK/Fig_5/Fig5_i-l_221020 NB SD AGO1b-568 AGO1d-488 DAPI PMC-1z_Airyscan Processing-34-part3-2/._.DS_Store
- Source_Data_files_RK/Fig_5/Fig5_i-l_221020 NB SD AGO1b-568 AGO1d-488 DAPI PMC-1z_Airyscan Processing-34-part3-2/221020 NB SD AGO1b-568 AGO1d-488 DAPI PMC-1z_Airyscan Processing-34-part3-2_z34_ChA-T1.tif
- __MACOSX/Source_Data_files_RK/Fig_5/Fig5_i-l_221020 NB SD AGO1b-568 AGO1d-488 DAPI PMC-1z_Airyscan Processing-34-part3-2/._221020 NB SD AGO1b-568 AGO1d-488 DAPI PMC-1z_Airyscan Processing-34-part3-2_z34_ChA-T1.tif
- Source_Data_files_RK/Fig_5/Fig5_i-l_221020 NB SD AGO1b-568 AGO1d-488 DAPI PMC-1z_Airyscan Processing-34-part3-2/221020 NB SD AGO1b-568 AGO1d-488 DAPI PMC-1z_Airyscan Processing.czi
- Source_Data_files_RK/Fig_5/Fig5_i-l_221020 NB SD AGO1b-568 AGO1d-488 DAPI PMC-1z_Airyscan Processing-34-part3-2/221020 NB SD AGO1b-568 AGO1d-488 DAPI PMC-1z_Airyscan Processing.tif
- __MACOSX/Source_Data_files_RK/Fig_5/Fig5_i-l_221020 NB SD AGO1b-568 AGO1d-488 DAPI PMC-1z_Airyscan Processing-34-part3-2/._221020 NB SD AGO1b-568 AGO1d-488 DAPI PMC-1z_Airyscan Processing.tif
- Source_Data_files_RK/Fig_5/Fig5_i-l_221020 NB SD AGO1b-568 AGO1d-488 DAPI PMC-1z_Airyscan Processing-34-part3-2/221020 NB SD AGO1b-568 AGO1d-488 DAPI PMC-1z_Airyscan Processing-34-part3-2_z34.tif
- __MACOSX/Source_Data_files_RK/Fig_5/Fig5_i-l_221020 NB SD AGO1b-568 AGO1d-488 DAPI PMC-1z_Airyscan Processing-34-part3-2/._221020 NB SD AGO1b-568 AGO1d-488 DAPI PMC-1z_Airyscan Processing-34-part3-2_z34.tif
- Source_Data_files_RK/.DS_Store
- __MACOSX/Source_Data_files_RK/._.DS_Store
- Source_Data_files_RK/Fig_3/
- Source_Data_files_RK/Fig_3/.DS_Store
- __MACOSX/Source_Data_files_RK/Fig_3/
- __MACOSX/Source_Data_files_RK/Fig_3/._.DS_Store
- Source_Data_files_RK/Fig_3/Fig3_d_1-32_new_igv_snapshot.png
- __MACOSX/Source_Data_files_RK/Fig_3/._Fig3_d_1-32_new_igv_snapshot.png
- Source_Data_files_RK/Fig_3/Fig3_e_7-55_igv_snapshot.png
- __MACOSX/Source_Data_files_RK/Fig_3/._Fig3_e_7-55_igv_snapshot.png
- Source_Data_files_RK/Fig_3/Fig3_a_output_20210219162502.png
- __MACOSX/Source_Data_files_RK/Fig_3/._Fig3_a_output_20210219162502.png
- Source_Data_files_RK/Fig_4/
- Source_Data_files_RK/Fig_4/e-h/
- Source_Data_files_RK/Fig_4/e-h/210205 AGO1b-568 AGO1d-488 SD 0.5mm-15En-63(2)_c1-3.tif
- __MACOSX/Source_Data_files_RK/Fig_4/
- __MACOSX/Source_Data_files_RK/Fig_4/e-h/
- __MACOSX/Source_Data_files_RK/Fig_4/e-h/._210205 AGO1b-568 AGO1d-488 SD 0.5mm-15En-63(2)_c1-3.tif
- Source_Data_files_RK/Fig_4/e-h/210205 AGO1b-568 AGO1d-488 SD 0.5mm-15En-63.czi
- Source_Data_files_RK/Fig_4/e-h/210205 AGO1b-568 AGO1d-488 SD 0.5mm-15En-63(W)_c3.tif
- Source_Data_files_RK/Fig_4/e-h/210205 AGO1b-568 AGO1d-488 SD 0.5mm-15En-63(W)_c2.tif
- Source_Data_files_RK/Fig_4/e-h/210205 AGO1b-568 AGO1d-488 SD 0.5mm-15En-63(W)_c1.tif
- Source_Data_files_RK/Fig_4/m-p/
- Source_Data_files_RK/Fig_4/m-p/210205 AGO1b-568 AGO1d-488 SD 0.5mm-18Ta-63(W)_c3.tif
- Source_Data_files_RK/Fig_4/m-p/210205 AGO1b-568 AGO1d-488 SD 0.5mm-18Ta-63(W)_c2.tif
- Source_Data_files_RK/Fig_4/m-p/210205 AGO1b-568 AGO1d-488 SD 0.5mm-18Ta-63(2)_c1-3.tif
- Source_Data_files_RK/Fig_4/m-p/210205 AGO1b-568 AGO1d-488 SD 0.5mm-18Ta-63(W)_c1.tif
- Source_Data_files_RK/Fig_4/m-p/210205 AGO1b-568 AGO1d-488 SD 0.5mm-18Ta-63.czi
- Source_Data_files_RK/Fig_4/i-l/
- Source_Data_files_RK/Fig_4/i-l/210205 AGO1b-568 AGO1d-488 SD 0.5mm-17ML-63.czi
- Source_Data_files_RK/Fig_4/i-l/.DS_Store
- __MACOSX/Source_Data_files_RK/Fig_4/i-l/
- __MACOSX/Source_Data_files_RK/Fig_4/i-l/._.DS_Store
- Source_Data_files_RK/Fig_4/i-l/210205 AGO1b-568 AGO1d-488 SD 0.5mm-17ML-63(2)_c1-3.tif
- __MACOSX/Source_Data_files_RK/Fig_4/i-l/._210205 AGO1b-568 AGO1d-488 SD 0.5mm-17ML-63(2)_c1-3.tif
- Source_Data_files_RK/Fig_4/i-l/210205 AGO1b-568 AGO1d-488 SD 0.5mm-17ML-63(W)_c1.tif
- Source_Data_files_RK/Fig_4/i-l/210205 AGO1b-568 AGO1d-488 SD 0.5mm-17ML-63(W)_c3.tif
- Source_Data_files_RK/Fig_4/i-l/210205 AGO1b-568 AGO1d-488 SD 0.5mm-17ML-63(W)_c2.tif
- Source_Data_files_RK/Fig_4/.DS_Store
- __MACOSX/Source_Data_files_RK/Fig_4/._.DS_Store
- Source_Data_files_RK/Fig_4/q-t/
- Source_Data_files_RK/Fig_4/q-t/210205 AGO1b-568 AGO1d-488 SD 0.5mm-19PMC-63(2)_c1-3.tif
- Source_Data_files_RK/Fig_4/q-t/210205 AGO1b-568 AGO1d-488 SD 0.5mm-19PMC-63(W)_c3.tif
- Source_Data_files_RK/Fig_4/q-t/210205 AGO1b-568 AGO1d-488 SD 0.5mm-19PMC-63.czi
- Source_Data_files_RK/Fig_4/q-t/210205 AGO1b-568 AGO1d-488 SD 0.5mm-19PMC-63(W)_c2.tif
- Source_Data_files_RK/Fig_4/q-t/210205 AGO1b-568 AGO1d-488 SD 0.5mm-19PMC-63(W)_c1.tif
- Source_Data_files_RK/Fig_4/a_d/
- Source_Data_files_RK/Fig_4/a_d/.DS_Store
- __MACOSX/Source_Data_files_RK/Fig_4/a_d/
- __MACOSX/Source_Data_files_RK/Fig_4/a_d/._.DS_Store
- Source_Data_files_RK/Fig_4/a_d/210205 AGO1b-568 AGO1d-488 SD 0.5mm-14Ep-63(W)_c3.tif
- __MACOSX/Source_Data_files_RK/Fig_4/a_d/._210205 AGO1b-568 AGO1d-488 SD 0.5mm-14Ep-63(W)_c3.tif
- Source_Data_files_RK/Fig_4/a_d/210205 AGO1b-568 AGO1d-488 SD 0.5mm-14Ep-63(2)_c1-3.tif
- __MACOSX/Source_Data_files_RK/Fig_4/a_d/._210205 AGO1b-568 AGO1d-488 SD 0.5mm-14Ep-63(2)_c1-3.tif
- Source_Data_files_RK/Fig_4/a_d/210205 AGO1b-568 AGO1d-488 SD 0.5mm-14Ep-63(W)_c2.tif
- __MACOSX/Source_Data_files_RK/Fig_4/a_d/._210205 AGO1b-568 AGO1d-488 SD 0.5mm-14Ep-63(W)_c2.tif
- Source_Data_files_RK/Fig_4/a_d/210205 AGO1b-568 AGO1d-488 SD 0.5mm-14Ep-63(W)_c1.tif
- __MACOSX/Source_Data_files_RK/Fig_4/a_d/._210205 AGO1b-568 AGO1d-488 SD 0.5mm-14Ep-63(W)_c1.tif
- Source_Data_files_RK/Fig_4/a_d/210205 AGO1b-568 AGO1d-488 SD 0.5mm-14Ep-63.czi
- Source_Data_files_RK/SupFig_7/
- Source_Data_files_RK/SupFig_7/AGO1dN.tif
- __MACOSX/Source_Data_files_RK/SupFig_7/
- __MACOSX/Source_Data_files_RK/SupFig_7/._AGO1dN.tif
- Source_Data_files_RK/SupFig_7/MEL1P.tif
- __MACOSX/Source_Data_files_RK/SupFig_7/._MEL1P.tif
- Source_Data_files_RK/SupFig_7/AGO1bP.tif
- __MACOSX/Source_Data_files_RK/SupFig_7/._AGO1bP.tif
- Source_Data_files_RK/SupFig_7/AGO1dP2.tif
- __MACOSX/Source_Data_files_RK/SupFig_7/._AGO1dP2.tif
- Source_Data_files_RK/SupFig_7/AGO1bN2.tif
- __MACOSX/Source_Data_files_RK/SupFig_7/._AGO1bN2.tif
- Source_Data_files_RK/SupFig_6/
- Source_Data_files_RK/SupFig_6/221031 NB SD 0.5A  negative control PMC-2_Airyscan Processing_SupFig6a_e/
- Source_Data_files_RK/SupFig_6/221031 NB SD 0.5A  negative control PMC-2_Airyscan Processing_SupFig6a_e/221031 NB SD 0.5A  negative control PMC-2_Airyscan Processing.tif
- __MACOSX/Source_Data_files_RK/SupFig_6/
- __MACOSX/Source_Data_files_RK/SupFig_6/221031 NB SD 0.5A  negative control PMC-2_Airyscan Processing_SupFig6a_e/
- __MACOSX/Source_Data_files_RK/SupFig_6/221031 NB SD 0.5A  negative control PMC-2_Airyscan Processing_SupFig6a_e/._221031 NB SD 0.5A  negative control PMC-2_Airyscan Processing.tif
- Source_Data_files_RK/SupFig_6/221031 NB SD 0.5A  negative control PMC-2_Airyscan Processing_SupFig6a_e/.DS_Store
- __MACOSX/Source_Data_files_RK/SupFig_6/221031 NB SD 0.5A  negative control PMC-2_Airyscan Processing_SupFig6a_e/._.DS_Store
- Source_Data_files_RK/SupFig_6/221031 NB SD 0.5A  negative control PMC-2_Airyscan Processing_SupFig6a_e/221031 NB SD 0.5A  negative control PMC-2_Airyscan Processing.czi
- Source_Data_files_RK/SupFig_6/221031 NB SD 0.5A  negative control PMC-2_Airyscan Processing_SupFig6a_e/221031 NB SD 0.5A  negative control PMC-2_Airyscan Processing_ChA-T4.tif
- __MACOSX/Source_Data_files_RK/SupFig_6/221031 NB SD 0.5A  negative control PMC-2_Airyscan Processing_SupFig6a_e/._221031 NB SD 0.5A  negative control PMC-2_Airyscan Processing_ChA-T4.tif
- Source_Data_files_RK/SupFig_6/221031 NB SD 0.5A  negative control PMC-2_Airyscan Processing_SupFig6a_e/221031 NB SD 0.5A  negative control PMC-2_Airyscan Processing_ChA-T1.tif
- __MACOSX/Source_Data_files_RK/SupFig_6/221031 NB SD 0.5A  negative control PMC-2_Airyscan Processing_SupFig6a_e/._221031 NB SD 0.5A  negative control PMC-2_Airyscan Processing_ChA-T1.tif
- Source_Data_files_RK/SupFig_6/221031 NB SD 0.5A  negative control PMC-2_Airyscan Processing_SupFig6a_e/221031 NB SD 0.5A  negative control PMC-2_Airyscan Processing_ChA-T3.tif
- __MACOSX/Source_Data_files_RK/SupFig_6/221031 NB SD 0.5A  negative control PMC-2_Airyscan Processing_SupFig6a_e/._221031 NB SD 0.5A  negative control PMC-2_Airyscan Processing_ChA-T3.tif
- Source_Data_files_RK/SupFig_6/221031 NB SD 0.5A  negative control PMC-2_Airyscan Processing_SupFig6a_e/221031 NB SD 0.5A  negative control PMC-2_Airyscan Processing_ChA-T2.tif
- __MACOSX/Source_Data_files_RK/SupFig_6/221031 NB SD 0.5A  negative control PMC-2_Airyscan Processing_SupFig6a_e/._221031 NB SD 0.5A  negative control PMC-2_Airyscan Processing_ChA-T2.tif
- Source_Data_files_RK/SupFig_6/.DS_Store
- __MACOSX/Source_Data_files_RK/SupFig_6/._.DS_Store
- Source_Data_files_RK/SupFig_6/221031 NB SD 0.5A  negative control SC-6_Airyscan ProcessingSupFig6f_j/
- Source_Data_files_RK/SupFig_6/221031 NB SD 0.5A  negative control SC-6_Airyscan ProcessingSupFig6f_j/.DS_Store
- __MACOSX/Source_Data_files_RK/SupFig_6/221031 NB SD 0.5A  negative control SC-6_Airyscan ProcessingSupFig6f_j/
- __MACOSX/Source_Data_files_RK/SupFig_6/221031 NB SD 0.5A  negative control SC-6_Airyscan ProcessingSupFig6f_j/._.DS_Store
- Source_Data_files_RK/SupFig_6/221031 NB SD 0.5A  negative control SC-6_Airyscan ProcessingSupFig6f_j/221031 NB SD 0.5A  negative control SC-6_Airyscan Processing_ChA-T2.tif
- Source_Data_files_RK/SupFig_6/221031 NB SD 0.5A  negative control SC-6_Airyscan ProcessingSupFig6f_j/221031 NB SD 0.5A  negative control SC-6_Airyscan Processing_ChA-T3.tif
- Source_Data_files_RK/SupFig_6/221031 NB SD 0.5A  negative control SC-6_Airyscan ProcessingSupFig6f_j/221031 NB SD 0.5A  negative control SC-6_Airyscan Processing.czi
- Source_Data_files_RK/SupFig_6/221031 NB SD 0.5A  negative control SC-6_Airyscan ProcessingSupFig6f_j/221031 NB SD 0.5A  negative control SC-6_Airyscan Processing_ChA-T1.tif
- Source_Data_files_RK/SupFig_6/221031 NB SD 0.5A  negative control SC-6_Airyscan ProcessingSupFig6f_j/221031 NB SD 0.5A  negative control SC-6_Airyscan Processing_ChA-T4.tif
- Source_Data_files_RK/SupFig_6/221031 NB SD 0.5A  negative control SC-6_Airyscan ProcessingSupFig6f_j/221031 NB SD 0.5A  negative control SC-6_Airyscan Processing.tif
- Source_Data_files_RK/2023_NC_Source_Data.xlsx
- __MACOSX/Source_Data_files_RK/._2023_NC_Source_Data.xlsx
- Source_Data_files_RK/Fig_1/
- Source_Data_files_RK/Fig_1/.DS_Store
- __MACOSX/Source_Data_files_RK/Fig_1/
- __MACOSX/Source_Data_files_RK/Fig_1/._.DS_Store
- Source_Data_files_RK/Fig_1/Fig1_h-o_3Danther/
- Source_Data_files_RK/Fig_1/Fig1_h-o_3Danther/Fig1_h2WT98mmSRPI20x036xNo2a15195MIPD195tif.tif
- __MACOSX/Source_Data_files_RK/Fig_1/Fig1_h-o_3Danther/
- __MACOSX/Source_Data_files_RK/Fig_1/Fig1_h-o_3Danther/._Fig1_h2WT98mmSRPI20x036xNo2a15195MIPD195tif.tif
- Source_Data_files_RK/Fig_1/Fig1_h-o_3Danther/Fig1_i_2WT98mmSRPI20x036xNo2a15195s163SR2200.tif
- __MACOSX/Source_Data_files_RK/Fig_1/Fig1_h-o_3Danther/._Fig1_i_2WT98mmSRPI20x036xNo2a15195s163SR2200.tif
- Source_Data_files_RK/Fig_1/Fig1_h-o_3Danther/.DS_Store
- __MACOSX/Source_Data_files_RK/Fig_1/Fig1_h-o_3Danther/._.DS_Store
- Source_Data_files_RK/Fig_1/Fig1_h-o_3Danther/Fig1_n_5aa90mmSRPI20x036xNo2a70250a20S205PI.tif
- __MACOSX/Source_Data_files_RK/Fig_1/Fig1_h-o_3Danther/._Fig1_n_5aa90mmSRPI20x036xNo2a70250a20S205PI.tif
- Source_Data_files_RK/Fig_1/Fig1_h-o_3Danther/Fig1_l_5aa90mmSRPI20x036xNo2a70250MIPD70.tif
- __MACOSX/Source_Data_files_RK/Fig_1/Fig1_h-o_3Danther/._Fig1_l_5aa90mmSRPI20x036xNo2a70250MIPD70.tif
- Source_Data_files_RK/Fig_1/Fig1_h-o_3Danther/Fig1_o_5aa90mmSRPI20x036xNo2a70250D70S205.tif
- __MACOSX/Source_Data_files_RK/Fig_1/Fig1_h-o_3Danther/._Fig1_o_5aa90mmSRPI20x036xNo2a70250D70S205.tif
- Source_Data_files_RK/Fig_1/Fig1_h-o_3Danther/Fig1_k2WT98mmSRPI20x036xNo2a15195D195S163.tif
- __MACOSX/Source_Data_files_RK/Fig_1/Fig1_h-o_3Danther/._Fig1_k2WT98mmSRPI20x036xNo2a15195D195S163.tif
- Source_Data_files_RK/Fig_1/Fig1_h-o_3Danther/Fig1_j_2WT98mmSRPI20x036xNo2a15195s163PI.tif
- __MACOSX/Source_Data_files_RK/Fig_1/Fig1_h-o_3Danther/._Fig1_j_2WT98mmSRPI20x036xNo2a15195s163PI.tif
- Source_Data_files_RK/Fig_1/Fig1_h-o_3Danther/Fig1_m5aa90mmSRPI20x036xNo2a70250a70S205SR2200.tif
- __MACOSX/Source_Data_files_RK/Fig_1/Fig1_h-o_3Danther/._Fig1_m5aa90mmSRPI20x036xNo2a70250a70S205SR2200.tif
- Source_Data_files_RK/Fig_1/Fig1_d-g/
- Source_Data_files_RK/Fig_1/Fig1_d-g/Fig1_e_aa d3d1-123 anther-3.jpg
- __MACOSX/Source_Data_files_RK/Fig_1/Fig1_d-g/
- __MACOSX/Source_Data_files_RK/Fig_1/Fig1_d-g/._Fig1_e_aa d3d1-123 anther-3.jpg
- Source_Data_files_RK/Fig_1/Fig1_d-g/Fig1_g_aa d3d1-123 pollenx2-5.jpg
- __MACOSX/Source_Data_files_RK/Fig_1/Fig1_d-g/._Fig1_g_aa d3d1-123 pollenx2-5.jpg
- Source_Data_files_RK/Fig_1/Fig1_d-g/Fig1_d_WT d3d1-173 anther-2.jpg
- __MACOSX/Source_Data_files_RK/Fig_1/Fig1_d-g/._Fig1_d_WT d3d1-173 anther-2.jpg
- Source_Data_files_RK/Fig_1/Fig1_d-g/Fig1_f_WT d3d1-173 pollenx2-2.jpg
- __MACOSX/Source_Data_files_RK/Fig_1/Fig1_d-g/._Fig1_f_WT d3d1-173 pollenx2-2.jpg
- __MACOSX/Source_Data_files_RK/Fig_1/._Fig1_d-g
- Source_Data_files_RK/Fig_6/
- Source_Data_files_RK/Fig_6/.DS_Store
- __MACOSX/Source_Data_files_RK/Fig_6/
- __MACOSX/Source_Data_files_RK/Fig_6/._.DS_Store
- Source_Data_files_RK/Fig_6/Fig_6_a-c/
- Source_Data_files_RK/Fig_6/Fig_6_a-c/MEL1.tif
- __MACOSX/Source_Data_files_RK/Fig_6/Fig_6_a-c/
- __MACOSX/Source_Data_files_RK/Fig_6/Fig_6_a-c/._MEL1.tif
- Source_Data_files_RK/Fig_6/Fig_6_a-c/AGO1b.tif
- __MACOSX/Source_Data_files_RK/Fig_6/Fig_6_a-c/._AGO1b.tif
- Source_Data_files_RK/Fig_6/Fig_6_a-c/.DS_Store
- __MACOSX/Source_Data_files_RK/Fig_6/Fig_6_a-c/._.DS_Store
- Source_Data_files_RK/Fig_6/Fig_6_a-c/AGO1d_revise2.tif
- __MACOSX/Source_Data_files_RK/Fig_6/Fig_6_a-c/._AGO1d_revise2.tif
- Source_Data_files_RK/Sup Fig_2/
- Source_Data_files_RK/Sup Fig_2/SupFig2_b_LD d g4-3-7-2 20dele pistil2.jpg
- __MACOSX/Source_Data_files_RK/Sup Fig_2/
- __MACOSX/Source_Data_files_RK/Sup Fig_2/._SupFig2_b_LD d g4-3-7-2 20dele pistil2.jpg
- Source_Data_files_RK/Sup Fig_2/SupFig2_b_LD NB anther1.jpg
- __MACOSX/Source_Data_files_RK/Sup Fig_2/._SupFig2_b_LD NB anther1.jpg
- Source_Data_files_RK/Sup Fig_2/SupFig2_b_LD NB pollenx2-1.jpg
- __MACOSX/Source_Data_files_RK/Sup Fig_2/._SupFig2_b_LD NB pollenx2-1.jpg
- Source_Data_files_RK/Sup Fig_2/SupFig2_b_LD NB pistil.jpg
- __MACOSX/Source_Data_files_RK/Sup Fig_2/._SupFig2_b_LD NB pistil.jpg
- Source_Data_files_RK/Sup Fig_2/SupFig2_b_LD b-1-12 pollen_x2-3.jpg
- __MACOSX/Source_Data_files_RK/Sup Fig_2/._SupFig2_b_LD b-1-12 pollen_x2-3.jpg
- Source_Data_files_RK/Sup Fig_2/SupFig2_b_LD b-1-12 pistil_3.jpg
- __MACOSX/Source_Data_files_RK/Sup Fig_2/._SupFig2_b_LD b-1-12 pistil_3.jpg
- Source_Data_files_RK/Sup Fig_2/SupFig2_b_LD d g4-3-7-2 20dele anther2.jpg
- __MACOSX/Source_Data_files_RK/Sup Fig_2/._SupFig2_b_LD d g4-3-7-2 20dele anther2.jpg
- Source_Data_files_RK/Sup Fig_2/SupFig2_b_LD b-1-12 anther_2.jpg
- __MACOSX/Source_Data_files_RK/Sup Fig_2/._SupFig2_b_LD b-1-12 anther_2.jpg
- Source_Data_files_RK/Sup Fig_2/SupFig2_b_LD d g4-3-7-2 20dele pollenx2-3.jpg
- __MACOSX/Source_Data_files_RK/Sup Fig_2/._SupFig2_b_LD d g4-3-7-2 20dele pollenx2-3.jpg
- __MACOSX/Source_Data_files_RK/._Sup Fig_2
- Source_Data_files_RK/Sup Fig_3/
- Source_Data_files_RK/Sup Fig_3/SupFig3_b_T2A-20 LD WT pollen96-1x1.jpg
- __MACOSX/Source_Data_files_RK/Sup Fig_3/
- __MACOSX/Source_Data_files_RK/Sup Fig_3/._SupFig3_b_T2A-20 LD WT pollen96-1x1.jpg
- Source_Data_files_RK/Sup Fig_3/SupFig3_a_T2A-20 LD WT anther96-3.jpg
- __MACOSX/Source_Data_files_RK/Sup Fig_3/._SupFig3_a_T2A-20 LD WT anther96-3.jpg
- Source_Data_files_RK/Sup Fig_3/.DS_Store
- __MACOSX/Source_Data_files_RK/Sup Fig_3/._.DS_Store
- Source_Data_files_RK/Sup Fig_3/SupFig3_d_T2A-20 LD aa anther75-1.jpg
- __MACOSX/Source_Data_files_RK/Sup Fig_3/._SupFig3_d_T2A-20 LD aa anther75-1.jpg
- Source_Data_files_RK/Sup Fig_3/SupFig3_e_T2A-20 LD aa anther75-2.jpg
- __MACOSX/Source_Data_files_RK/Sup Fig_3/._SupFig3_e_T2A-20 LD aa anther75-2.jpg
- Source_Data_files_RK/Sup Fig_3/SupFig3_c_T2A-20 LD aa anther75.jpg
- __MACOSX/Source_Data_files_RK/Sup Fig_3/._SupFig3_c_T2A-20 LD aa anther75.jpg
- Source_Data_files_RK/Sup Fig_3/SupFig3_f_T2A-20 LD aa anther75-3.jpg
- __MACOSX/Source_Data_files_RK/Sup Fig_3/._SupFig3_f_T2A-20 LD aa anther75-3.jpg
- Source_Data_files_RK/Sup Fig_3/SupFig3_i_T2A-20 LD aa anther75-6.jpg
- __MACOSX/Source_Data_files_RK/Sup Fig_3/._SupFig3_i_T2A-20 LD aa anther75-6.jpg
- Source_Data_files_RK/Sup Fig_3/SupFig3_h_T2A-20 LD aa anther75-5.jpg
- __MACOSX/Source_Data_files_RK/Sup Fig_3/._SupFig3_h_T2A-20 LD aa anther75-5.jpg
- Source_Data_files_RK/Sup Fig_3/SupFig3_g_T2A-20 LD aa anther75-4.jpg
- __MACOSX/Source_Data_files_RK/Sup Fig_3/._SupFig3_g_T2A-20 LD aa anther75-4.jpg
- __MACOSX/Source_Data_files_RK/._Sup Fig_3
- __MACOSX/._Source_Data_files_RK
