# Supplementary material for: Spatial distribution of three ARGONAUTEs regulates the anther phasiRNA pathway
Source: Nat Commun. 2023 Jun 7;14:3333. doi: 10.1038/s41467-023-38881-z (PMC10247740; doi:10.1038/s41467-023-38881-z)
Supplement: Supplementary file 16 — Source_Data_zip [file 41467_2023_38881_MOESM16_ESM.zip › Source_Data_files_RK/2023_NC_Source_Data.xlsx]

## Sheet: Fig_1b
		wes_AGO1b_AGO1d_mutnat						Total Protein CBB staning

## Sheet: Fig_1c
	NB			WT for b-1			b-1			WT for d-3			d-3			WT for b-1 d-3			b-1 d-3				T.TEST
	sterile seeds	all seeds	%	sterile seeds	all seeds	%	sterile seeds	all seeds	%	sterile seeds	all seeds	%	sterile seeds	all seeds	%	sterile seeds	all seeds	%	sterile seeds	all seeds	%		WT vs b1	1.37433e-12
	4	57	92.9825	1	43	97.6744	7	56	87.5	5	33	84.8485	14	38	63.1579	10	35	71.4286	45	48	6.25		WT vs d3	8.3346e-09
	2	50	96	4	49	91.8367	3	54	94.4444	9	38	76.3158	15	41	63.4146	5	42	88.0952	41	41	0		WT vs bbdd	2.59951e-11
	4	37	89.1892	3	46	93.4783	7	51	86.2745	12	39	69.2308	12	26	53.8462	5	28	82.1429	45	45	0
	4	41	90.2439	4	49	91.8367	1	45	97.7778	3	40	92.5	6	36	83.3333	8	40	82.5	49	54	9.25926
	1	34	97.0588	1	43	97.6744	10	60	83.3333	3	46	93.4783	6	29	79.3103	5	38	86.8421	48	49	2.04082
	2	46	95.6522	4	31	87.0968	9	50	82	6	41	85.3659	3	24	87.5	1	27	96.2963	54	54	0
	0	35	100	10	56	82.1429	6	38	84.2105	1	35	97.1429	3	23	86.9565	3	36	91.6667	35	36	2.77778
	2	35	94.2857	6	28	78.5714	11	59	81.3559	4	33	87.8788	21	50	58	5	25	80	30	35	14.2857
	2	34	94.1176	2	32	93.75	9	41	78.0488	11	55	80	15	41	63.4146	7	33	81.8182	39	41	4.87805
	1	35	97.1429	2	33	93.9394	0	38	100	12	48	75	7	29	75.8621	13	38	65.7895	62	62	0
	3	38	92.1053	5	42	88.0952	10	60	83.3333	3	32	90.625	4	40	90	12	44	72.7273	39	39	0
	2	34	94.1176	2	27	92.5926	15	57	73.6842	2	31	93.5484	9	44	79.5455	13	41	68.2927
	1	28	96.4286	3	24	87.5	5	29	82.7586	3	25	88	7	40	82.5	15	43	65.1163
	2	29	93.1034	7	28	75	5	59	91.5254	0	20	100	12	39	69.2308
	4	43	90.6977	17	55	69.0909	6	43	86.0465	1	27	96.2963	10	35	71.4286
	0	30	100	10	39	74.359	10	54	81.4815	1	24	95.8333	8	27	70.3704
				14	64	78.125	8	54	85.1852	7	47	85.1064
				1	33	96.9697	4	29	86.2069	3	41	92.6829
				7	40	82.5	4	35	88.5714	2	35	94.2857
				11	48	77.0833	4	30	86.6667
				0	27	100	2	53	96.2264
							15	78	80.7692
							10	55	81.8182

## Sheet: Fig_2a
	AGO1b_wes					AGO1d_wes

## Sheet: Fig_2_b
	AGO1b-IP				AGO1d-IP

## Sheet: Fig_2_c_f
	Fig_2c_AGO1b/d_small RNAs				Fig_2d_AGO1b_small RNAs						Fig_2d_AGO1d_small RNAs						Fig_2e_AGO1d_small RNAs			Fig_2f_AGO1d_small RNAs
		AGO1b_small RNAs	AGO1d_small RNAs			G	A	U	C			G	A	U	C			AGO1b_sRNA			AGO1b_miR	AGO1d_miR
	18nt	0.701169	0.717179		1	3.61707	8.83192	68.6499	18.9011		1	2.43172	4.14081	84.4227	9.00482		miRNA	4.16089		a	106.399	478.352
	19nt	1.0043	1.08795		2	27.1654	20.6485	30.4497	21.7363		2	15.8641	27.1136	43.9402	13.082		21PHAS	73.2346		bn	671.015	2993.82
	20nt	3.26968	3.29186		3	25.5093	26.0465	25.88	22.5642		3	23.7054	33.1457	27.1348	16.0141		24PHAS	0.390608		cq	619.708	3275.62
	21nt	81.5282	74.7202		4	22.765	27.575	26.4486	23.2114		4	24.0911	25.5498	27.3621	22.997		repeat	12.2821		d	720.392	2353.11
	22nt	4.2127	10.4731		5	25.0895	24.4655	27.2419	23.2031		5	24.1935	26.5533	29.1995	20.0538		other	9.93189		er	439.335	1694.08
	23nt	1.67474	2.16716		6	25.127	24.4749	26.0534	24.3447		6	24.1015	26.4327	28.958	20.5078					fjm	1499.15	5719.23
	24nt	3.94687	4.92013		7	25.795	24.9762	26.2984	22.9305		7	22.926	28.395	29.1529	19.5261					g	244.348	1261.7
	25nt	0.800624	0.623158		8	26.5311	22.5324	26.1888	24.7477		8	26.0758	23.4084	30.0178	20.498					hk	743.759	3372.22
	26nt	0.671727	0.485694		9	26.618	23.6665	24.8433	24.8722		9	27.66	24.1	26.4774	21.7626					i	115.831	501.292
	27nt	0.618045	0.434889		10	25.1466	23.3785	24.94	26.5348		10	24.6355	27.5399	23.9842	23.8404			AGO1d_sRNA		l	171.151	739.436
	28nt	0.570082	0.397569		11	23.3316	25.1925	28.5811	22.8949		11	19.7236	27.3178	30.2194	22.7392		miRNA	5.57408		o	162.165	275.528
	29nt	0.520335	0.355725		12	26.0853	21.8548	29.2239	22.8359		12	23.3102	24.408	31.1937	21.0881		21PHAS	70.8741		p	286.63	1116.54
	30nt	0.481532	0.325342		13	25.6078	23.0197	25.8609	25.5116		13	25.9979	22.2375	24.3723	27.3924		24PHAS	0.677214
					14	24.7402	25.582	27.2389	22.4389		14	18.1947	30.5664	31.8462	19.3928		repeat	12.294
					15	25.4776	24.3671	25.3405	24.8148		15	23.3307	26.301	26.6943	23.674		other	10.5806
					16	24.0225	27.2463	24.5308	24.2004		16	20.8806	32.185	27.7962	19.1381
					17	21.0984	27.5564	26.8972	24.448		17	20.2799	31.4553	29.3463	18.9184
					18	19.7607	24.0991	30.2008	25.9394		18	19.2403	25.5663	34.1504	21.0431
					19	27.6185	14.2732	29.0236	29.0848		19	23.4512	19.1689	27.9423	29.4376
					20	17.6947	27.3759	31.628	23.3014		20	16.6473	27.9298	32.7257	22.6972
					21	20.0908	25.7138	30.7151	23.4802		21	16.7443	30.9761	32.9275	19.3522
					22	20.5593	33.6232	24.5139	21.3036		22	16.3998	46.6344	23.8258	13.1399
					23	19.4868	34.0041	26.9939	19.5152		23	15.7641	33.9005	29.8108	20.5246
					24	21.0155	27.4113	30.0438	21.5294		24	16.5424	31.3027	32.1363	20.0185
					25	23.7645	29.1752	22.9148	24.1454		25	21.8664	30.0365	26.6405	21.4566
					26	24.3097	29.8316	25.7035	20.1551		26	22.2144	30.4337	28.7182	18.6337
					27	24.7702	30.4866	22.0233	22.7199		27	22.4701	31.3145	24.9037	21.3117
					28	25.5759	31.3336	20.886	22.2045		28	22.8732	31.7008	22.8652	22.5608
					29	27.1626	29.5035	21.6125	21.7214		29	26.7072	29.5925	23.6022	20.0981
					30	24.8082	30.2703	23.7527	21.1687		30	22.5979	30.4297	28.9761	17.9962

## Sheet: Fig_6
	Table. Relative expression level (Normalized data)
		MEL1	AGO1b	AGO1d		T.TEST
	T_PMC_2	0.717972	0.0367019	0.0142984		MEL1 vs AGO1b	1.96532e-05
	T_PMC_3	1.14235	0.0278149	0.0148027		MEL1 vs AGO1d	1.73542e-05
	K_PMC_2	1.00139	0.0451854	0.020221
	K_PMC_3	1.36794	0.0454997	0.0238809
	K_PMC_1	0.890076	0.0263145	0.0263145
	Table. Ct values of qPCR.
	Genes	Sample (N=5)	Ct	Ct (Ubq)	ΔCt	ΔCt calibrator	ΔΔCt	POWER (2,-ΔΔCt)
	MEL1	T_PMC_2	24.02	23.64	0.38	-0.098	0.478	0.717972
	MEL1	T_PMC_3	23.5	23.79	-0.29	-0.098	-0.192	1.14235
	MEL1	K_PMC_2	23.54	23.64	-0.1	-0.098	-0.002	1.00139
	MEL1	K_PMC_3	22.81	23.36	-0.55	-0.098	-0.452	1.36794
	MEL1	K_PMC_1	21.85	21.78	0.07	-0.098	0.168	0.890076
	AGO1b	T_PMC_2	28.31	23.64	4.67	-0.098	4.768	0.0367019
	AGO1b	T_PMC_3	28.86	23.79	5.07	-0.098	5.168	0.0278149
	AGO1b	K_PMC_2	28.01	23.64	4.37	-0.098	4.468	0.0451854
	AGO1b	K_PMC_3	27.72	23.36	4.36	-0.098	4.458	0.0454997
	AGO1b	K_PMC_1	26.93	21.78	5.15	-0.098	5.248	0.0263145
	AGO1d	T_PMC_2	29.67	23.64	6.03	-0.098	6.128	0.0142984
	AGO1d	T_PMC_3	29.77	23.79	5.98	-0.098	6.078	0.0148027
	AGO1d	K_PMC_2	29.17	23.64	5.53	-0.098	5.628	0.020221
	AGO1d	K_PMC_3	28.65	23.36	5.29	-0.098	5.388	0.0238809
	AGO1d	K_PMC_1	26.93	21.78	5.15	-0.098	5.248	0.0263145

## Sheet: Sup_Fig_2a
	NB			b-1			b-2			b-3			d-1			d-2			d-3
	sterile seeds	all seeds	%	sterile seeds	all seeds	%	sterile seeds	all seeds	%	sterile seeds	all seeds	%	sterile seeds	all seeds	%	sterile seeds	all seeds	%	sterile seeds	all seeds	%
	2	47	95.7447	4	36	88.8889	13	42	69.0476	11	35	68.5714	7	25	72	3	24	87.5	7	34	79.4118
	1	38	97.3684	10	35	71.4286	5	38	86.8421	12	35	65.7143	6	22	72.7273	2	24	91.6667	5	31	83.871
	4	36	88.8889	9	38	76.3158	7	40	82.5	28	41	31.7073	10	32	68.75	4	23	82.6087	6	31	80.6452
	5	40	87.5	6	34	82.3529	12	37	67.5676	12	29	58.6207	18	42	57.1429	4	26	84.6154	4	27	85.1852
	4	30	86.6667	12	43	72.093	7	30	76.6667	5	21	76.1905	6	25	76	1	10	90	5	24	79.1667
	1	35	97.1429	14	41	65.8537	6	30	80	5	30	83.3333	2	25	92	2	9	77.7778	7	23	69.5652
	2	39	94.8718	4	35	88.5714	4	31	87.0968	7	40	82.5	6	16	62.5	2	10	80	10	27	62.963
	2	33	93.9394	8	33	75.7576	9	26	65.3846	5	38	86.8421	5	29	82.7586				5	38	86.8421
				8	33	75.7576				11	42	73.8095	6	17	64.7059				5	37	86.4865
				6	24	75				8	33	75.7576	6	16	62.5				9	41	78.0488
				9	26	65.3846				7	24	70.8333	11	23	52.1739				3	41	92.6829
										1	30	96.6667	4	27	85.1852				9	33	72.7273
										7	40	82.5	7	13	46.1538				16	33	51.5152
										11	54	79.6296	7	16	56.25				9	32	71.875
										3	28	89.2857	7	18	61.1111				7	42	83.3333
										4	35	88.5714	12	26	53.8462				9	38	76.3158
													10	21	52.381				6	32	81.25
													12	25	52				5	19	73.6842
													10	27	62.963

## Sheet: Sup_Fig_5
		wes_using antibodies against MEL1 in guinia pigs
